# Supplementary material for: CRISPR-Cas9 Editing Induces Loss of Heterozygosity in the Pathogenic Yeast Candida parapsilosis
Source: mSphere. 2022 Nov 23;7(6):e00393-22. doi: 10.1128/msphere.00393-22 (PMC9769790; doi:10.1128/msphere.00393-22)
Supplement: TABLE S1 [file msphere.00393-22-s0003.xlsx]

## Sheet: LOH_table
Table S1. Table of genotypes for C. parapsilosis CLIB214 and strains modified using traditional homologous recombination, CRISPR-Cas9, or transformed with the pCP-tRNA expressing Cas9 but not containing the guide RNA.
Each row represents a heterozygous site in CLIB214, and the called genotypes of the modified strains at that site.
Colours indicate heterozygous genotype (blue), homozygous genotype (purple), and where no genotype could be called (nocall). Site which were manually filtered out by visual inspection are shaded in grey.
CHROM = chromosome; POS = position; REF = reference allele; ALT = alternate allele.
Five heterozygous variants were lost in all the strains except CLIB214 (cpar-Chr_1 72529; cpar_Chr_5 661431; cpar_Chr_8 190415; cpar_Chr_8 530926; cpar_Chr_8 1915929).
These positions were not considered in the analysis of LOH because the change likely occurred in the CLIB214 background after the genome was sequenced and before the mtants were made.
The two variants in strain e30194 (cpar_Chr_2 96912 and 96913) are right beside each other, and they were counted as one variant.
	strains modified with CRISPR-Cas9
	strains modified with traditional homologous recombination
	strains transformed with the pCP-tRNA expressing Cas9 but not containing a guide RNA
CHROM	POS	REF	ALT	CLIB214	e101740	e205070	e301780	e301940	e802210	e804640	e804830	e804940	e805700	e806320	"del"805700	805700Δ/Δ	803920Δ/Δ	806320Δ/Δ	302230Δ/Δ	302310Δ/Δ	802440Δ/Δ	804640Δ/Δ	802880Δ/Δ	805000Δ/Δ	Transformant 1	Transformant 2	Transformant 3	Transformant 4	Transformant 5	Transformant 6	Transformant 7	Transformant 8
cpar_Chr_1	72529	C	A	C/A	C/C	C/C	C/C	C/C	C/C	C/C	C/C	C/C	C/C	C/C	C/C	C/C	C/C	C/C	C/C	C/C	C/C	C/C	C/C	C/C	C/C	C/C	C/C	C/C	C/C	C/C	C/C	C/C
cpar_Chr_1	201514	C	A	C/A	C/A	C/A	C/A	C/A	C/A	C/A	C/A	C/A	C/A	C/A	C/A	C/A	C/A	C/A	C/A	C/A	C/A	C/A	C/A	C/A	C/A	C/A	C/A	C/A	C/A	C/A	C/A	C/A
cpar_Chr_1	262851	G	A	G/A	G/A	G/A	G/A	G/A	G/A	G/A	G/A	G/A	G/A	G/A	G/A	G/A	G/A	G/A	G/A	G/A	nocall	G/A	G/A	G/A	G/A	G/A	G/A	G/A	G/A	G/A	G/A	G/A
cpar_Chr_1	348671	T	A	T/A	T/A	T/A	T/A	T/A	T/A	T/A	T/A	T/A	T/A	T/A	T/A	T/A	T/A	T/A	T/A	T/A	T/A	T/A	T/A	T/A	T/A	T/A	T/A	T/A	T/A	T/A	T/A	T/A
cpar_Chr_1	355260	A	G	A/G	A/G	A/G	A/G	A/G	A/G	A/G	A/G	A/G	A/G	A/G	A/G	A/G	A/G	A/G	A/G	A/G	A/G	A/G	A/G	A/G	A/G	A/G	A/G	A/G	A/G	A/G	A/G	A/G
cpar_Chr_1	366495	G	C	G/C	G/C	G/C	G/C	G/C	G/C	G/C	G/C	G/C	G/C	G/C	G/C	G/C	G/C	G/C	G/C	G/C	G/C	G/C	G/C	G/C	G/C	G/C	G/C	G/C	G/C	G/C	G/C	G/C
cpar_Chr_1	366607	G	A	G/A	G/A	G/A	G/A	G/A	G/A	G/A	G/A	G/A	G/A	G/A	G/A	G/A	G/A	G/A	G/A	G/A	G/A	G/A	G/A	G/A	G/A	G/A	G/A	G/A	G/A	G/A	G/A	G/A
cpar_Chr_1	366612	T	A	T/A	T/A	T/A	T/A	T/A	T/A	T/A	T/A	T/A	T/A	T/A	T/A	T/A	T/A	T/A	T/A	T/A	T/A	T/A	T/A	T/A	T/A	T/A	T/A	T/A	T/A	T/A	T/A	T/A
cpar_Chr_1	366619	C	T	C/T	C/T	C/T	C/T	C/T	C/T	C/T	C/T	C/T	C/T	C/T	C/T	C/T	C/T	C/T	C/T	C/T	C/T	C/T	C/T	C/T	C/T	C/T	C/T	C/T	C/T	C/T	C/T	C/T
cpar_Chr_1	366907	C	T	C/T	C/T	C/T	C/T	C/T	nocall	C/T	C/T	C/T	C/T	C/T	C/T	C/T	C/T	C/T	C/T	C/T	C/T	C/T	C/T	C/T	C/T	C/T	C/T	C/T	C/T	C/T	nocall	C/T
cpar_Chr_1	366931	T	C	T/C	T/C	T/C	T/C	T/C	T/C	T/C	T/C	T/C	T/C	T/C	T/C	T/C	T/C	T/C	T/C	T/C	T/C	T/C	T/C	T/C	T/C	T/C	T/C	T/C	T/C	T/C	T/C	T/C
cpar_Chr_1	366966	C	T	C/T	C/T	C/T	C/T	C/T	C/T	C/T	C/T	C/T	C/T	C/T	C/T	C/T	C/T	C/T	C/T	C/T	C/T	C/T	C/T	C/T	C/T	C/T	C/T	C/T	C/T	C/T	C/T	C/T
cpar_Chr_1	367027	C	G	C/G	C/G	C/G	C/G	C/G	C/G	C/G	C/G	C/G	C/G	C/G	C/G	C/G	C/G	C/G	C/G	C/G	C/G	C/G	C/G	C/G	C/G	C/G	C/G	C/G	C/G	C/G	C/G	C/G
cpar_Chr_1	367533	G	A	G/A	G/A	G/A	G/A	G/A	G/A	G/A	G/A	G/A	G/A	G/A	G/A	G/A	G/A	G/A	G/A	G/A	G/A	G/A	G/A	G/A	G/A	G/A	G/A	G/A	G/A	G/A	G/A	G/A
cpar_Chr_1	367703	C	CAAT	C/CAAT	C/CAAT	C/CAAT	C/CAAT	C/CAAT	C/CAAT	C/CAAT	C/CAAT	C/CAAT	C/CAAT	C/CAAT	C/CAAT	C/CAAT	C/CAAT	C/CAAT	C/CAAT	C/CAAT	C/CAAT	C/CAAT	C/CAAT	C/CAAT	C/CAAT	C/CAAT	C/CAAT	C/CAAT	C/CAAT	C/CAAT	C/CAAT	C/CAAT
cpar_Chr_1	375908	C	T	C/T	C/T	C/T	C/T	C/T	C/T	C/T	C/T	C/T	C/T	C/T	C/T	C/T	C/T	C/T	C/T	C/T	C/T	C/T	C/T	C/T	C/T	C/T	C/T	C/T	C/T	C/T	C/T	C/T
cpar_Chr_1	375941	T	A	T/A	T/A	T/A	T/A	T/A	T/A	T/A	T/A	T/A	T/A	T/A	T/A	T/A	T/A	T/A	T/A	T/A	T/A	T/A	T/A	T/A	T/A	T/A	T/A	T/A	T/A	T/A	T/A	T/A
cpar_Chr_1	406153	C	A	C/A	C/A	C/A	C/A	C/A	C/A	C/A	C/A	C/A	C/A	C/A	C/A	C/A	C/A	C/A	C/A	C/A	C/A	C/A	C/A	C/A	C/A	C/A	C/A	C/A	C/A	C/A	C/A	C/A
cpar_Chr_1	407464	C	A	C/A	C/A	C/A	C/A	C/A	C/A	C/A	C/A	C/A	C/A	C/A	C/A	C/A	C/A	C/A	C/A	C/A	C/A	C/A	C/A	C/A	C/A	C/A	C/A	C/A	C/A	C/A	C/A	C/A
cpar_Chr_1	425180	T	G	T/G	T/G	T/G	T/G	T/G	T/G	T/G	T/G	T/G	T/G	T/G	T/G	T/G	T/G	T/G	T/G	T/G	T/G	T/G	T/G	T/G	T/G	T/G	T/G	T/G	T/G	T/G	T/G	T/G
cpar_Chr_1	436193	C	T	C/T	C/T	C/T	C/T	C/T	C/T	C/T	C/T	C/T	C/T	C/T	C/T	C/T	C/T	C/T	C/T	C/T	C/T	C/T	C/T	C/T	C/T	C/T	C/T	C/T	C/T	C/T	C/T	C/T
cpar_Chr_1	447107	C	T	C/T	C/T	C/T	C/T	C/T	C/T	C/T	C/T	C/T	C/T	C/T	C/T	C/T	C/T	C/T	C/T	C/T	C/T	C/T	C/T	C/T	C/T	C/T	C/T	C/T	C/T	C/T	C/T	C/T
cpar_Chr_1	529693	G	T	G/T	G/T	G/T	G/T	G/T	G/T	G/T	G/T	G/T	G/T	G/T	G/T	G/T	G/T	G/T	G/T	G/T	G/T	G/T	G/T	G/T	G/T	G/T	G/T	G/T	G/T	G/T	G/T	G/T
cpar_Chr_1	1542886	C	T	C/T	C/T	C/T	C/T	C/C	C/T	C/T	C/T	C/T	C/T	C/T	C/T	C/T	C/C	C/C	C/C	C/C	C/C	C/C	C/C	C/C	C/T	C/T	C/T	C/T	C/T	C/T	C/T	C/T
cpar_Chr_1	1810008	G	A	G/A	G/A	G/A	G/A	G/A	G/A	G/A	G/A	G/A	G/A	G/A	G/A	G/A	A/A	A/A	A/A	A/A	A/A	A/A	A/A	A/A	G/A	G/A	G/A	G/A	G/A	G/A	G/A	G/A
cpar_Chr_2	96912	A	C	A/C	A/C	A/C	A/C	A/A	A/C	A/C	A/C	A/C	A/C	A/C	A/C	A/C	A/C	A/C	A/C	A/C	A/C	A/C	A/C	A/C	A/C	A/C	A/C	A/C	A/C	A/C	A/C	A/C
cpar_Chr_2	96913	T	A	T/A	T/A	T/A	T/A	T/T	T/A	T/A	T/A	T/A	T/A	T/A	T/A	T/A	T/A	T/A	T/A	T/A	T/A	T/A	T/A	T/A	T/A	T/A	T/A	T/A	T/A	T/A	T/A	T/A
cpar_Chr_2	217830	C	T	C/T	C/T	C/T	C/T	C/T	C/T	C/T	C/T	C/T	C/T	C/T	C/T	C/T	C/T	C/T	C/T	C/T	C/T	C/T	C/T	C/T	C/T	C/T	C/T	C/T	C/T	C/T	C/T	C/T
cpar_Chr_2	436517	A	G	A/G	A/G	A/G	A/G	A/G	A/G	A/G	A/G	A/G	A/G	A/G	A/G	A/G	A/G	A/G	A/G	A/G	A/G	A/G	A/G	A/G	A/G	A/G	A/G	A/G	A/G	A/G	A/G	A/G
cpar_Chr_2	445263	C	A	C/A	C/A	C/A	C/A	C/A	C/A	C/A	C/A	C/A	C/A	C/A	C/A	C/A	C/A	C/A	C/A	C/A	C/A	C/A	C/A	C/A	C/A	C/A	C/A	C/A	C/A	C/A	C/A	C/A
cpar_Chr_2	491556	C	A	C/A	C/A	C/A	C/A	C/A	C/A	C/A	C/A	C/A	C/A	C/A	C/A	C/A	C/A	C/A	C/A	C/A	C/C	C/A	C/A	C/A	C/A	C/A	C/A	C/A	C/A	C/A	C/A	C/A
cpar_Chr_2	500378	A	T	A/T	A/T	A/T	A/T	A/A	A/T	A/T	A/T	A/T	A/T	A/T	A/T	A/T	A/T	A/T	A/T	A/T	A/T	A/T	A/T	A/T	A/T	A/T	A/T	A/T	A/T	A/T	A/T	A/T
cpar_Chr_2	570859	G	T	G/T	G/T	G/T	G/T	G/T	G/T	G/T	G/T	G/T	G/T	G/T	G/T	G/T	G/T	G/T	G/T	G/T	G/T	G/T	G/T	G/T	nocall	G/T	G/T	G/T	G/T	G/T	G/T	G/T
cpar_Chr_2	587149	G	A	G/A	G/A	G/A	G/A	G/A	G/A	G/A	G/A	G/A	G/A	G/A	G/A	G/A	G/A	G/A	nocall	G/A	G/A	G/A	G/A	G/A	G/A	G/A	G/A	G/A	G/A	G/A	G/A	G/A
cpar_Chr_2	1005607	G	T	G/T	G/T	G/T	G/T	G/T	G/T	G/T	G/T	G/T	G/T	G/T	G/T	G/T	G/T	G/T	G/T	G/T	G/T	G/T	G/T	G/T	G/T	G/T	G/T	G/T	G/T	G/T	G/T	G/T
cpar_Chr_2	1012307	C	A	C/A	C/A	C/A	C/A	C/A	C/A	C/A	C/A	C/A	C/A	C/A	C/A	C/A	C/A	C/A	C/A	C/A	C/A	C/A	C/A	C/A	C/A	C/A	C/A	C/A	C/A	C/A	C/A	C/A
cpar_Chr_2	1022177	T	C	T/C	T/C	T/T	T/C	T/C	T/C	T/C	T/C	T/C	T/C	T/C	T/C	T/C	T/C	T/C	T/C	T/C	T/C	T/C	T/C	T/C	T/C	T/C	T/C	T/C	T/C	T/C	T/C	T/C
cpar_Chr_2	1024638	G	A	G/A	G/A	G/G	G/A	G/A	G/A	G/A	G/A	G/A	G/A	G/A	G/A	G/A	G/A	G/A	G/A	G/A	G/A	G/A	G/A	G/A	G/A	G/A	G/A	G/A	G/A	G/A	G/A	G/A
cpar_Chr_2	1033614	C	T	C/T	C/T	C/T	C/T	C/T	C/T	C/T	C/T	C/T	C/T	C/T	C/T	C/T	C/T	C/T	C/T	C/T	C/T	C/T	C/T	C/T	C/T	C/T	C/T	C/T	C/T	C/T	C/T	C/T
cpar_Chr_2	1050007	G	A	G/A	G/A	G/A	G/A	G/A	G/A	G/A	G/A	G/A	G/A	G/A	G/A	G/A	G/A	G/A	G/A	G/A	G/A	G/A	G/A	G/A	G/A	G/A	G/A	G/A	G/A	G/A	G/A	G/A
cpar_Chr_2	1092484	G	A	G/A	G/A	G/A	G/A	G/A	G/A	G/A	G/A	G/A	G/A	G/A	G/A	G/A	G/A	G/A	G/A	G/A	G/A	G/A	G/A	G/A	G/A	G/A	G/A	G/A	G/A	G/A	G/A	G/A
cpar_Chr_2	1113080	A	G	A/G	A/G	A/G	A/G	A/G	A/G	A/G	A/G	A/G	A/G	A/G	A/G	A/G	A/G	A/G	A/G	A/G	A/G	A/G	A/G	A/G	A/G	A/G	A/G	A/G	A/G	A/G	A/G	A/G
cpar_Chr_2	1114531	G	T	G/T	G/T	G/T	G/T	G/T	G/T	G/T	G/T	G/T	G/T	G/T	G/T	G/T	G/T	G/T	G/T	G/T	G/T	G/T	G/T	G/T	nocall	G/T	G/T	G/T	G/T	G/T	G/T	G/T
cpar_Chr_2	1213120	G	T	G/T	G/T	G/T	G/T	G/T	G/T	G/T	G/T	G/T	G/T	G/T	G/T	G/T	G/T	G/T	G/T	G/T	G/T	G/T	G/T	G/T	G/T	G/T	G/T	G/T	G/T	G/T	G/T	G/T
cpar_Chr_2	1214940	ATTGTTGTTGTTGTTG	A	ATTGTTGTTGTTGTTG/A	ATTGTTGTTGTTGTTG/A	ATTGTTGTTGTTGTTG/A	ATTGTTGTTGTTGTTG/A	ATTGTTGTTGTTGTTG/A	ATTGTTGTTGTTGTTG/A	ATTGTTGTTGTTGTTG/A	ATTGTTGTTGTTGTTG/A	ATTGTTGTTGTTGTTG/A	ATTGTTGTTGTTGTTG/A	ATTGTTGTTGTTGTTG/A	ATTGTTGTTGTTGTTG/A	ATTGTTGTTGTTGTTG/A	ATTGTTGTTGTTGTTG/A	ATTGTTGTTGTTGTTG/A	ATTGTTGTTGTTGTTG/A	ATTGTTGTTGTTGTTG/A	ATTGTTGTTGTTGTTG/A	ATTGTTGTTGTTGTTG/A	ATTGTTGTTGTTGTTG/A	ATTGTTGTTGTTGTTG/A	ATTGTTGTTGTTGTTG/A	ATTGTTGTTGTTGTTG/A	ATTGTTGTTGTTGTTG/A	ATTGTTGTTGTTGTTG/A	ATTGTTGTTGTTGTTG/A	ATTGTTGTTGTTGTTG/A	ATTGTTGTTGTTGTTG/A	ATTGTTGTTGTTGTTG/A
cpar_Chr_2	1250975	C	T	C/T	C/T	C/T	C/T	C/T	C/T	C/T	C/T	C/T	C/T	C/T	C/T	C/T	C/T	C/T	C/T	C/T	C/T	C/T	C/T	C/T	C/T	C/T	C/T	C/T	C/T	C/T	C/T	C/T
cpar_Chr_2	1275715	G	A	G/A	G/A	G/A	G/A	G/A	G/A	G/A	G/A	G/A	G/A	G/A	G/A	G/A	G/A	G/A	G/A	G/A	G/A	G/A	G/A	G/A	G/A	G/A	G/A	G/A	G/A	G/A	G/A	G/A
cpar_Chr_2	1284272	T	C	T/C	T/C	T/C	T/C	T/C	T/C	T/C	T/C	T/C	T/C	T/C	T/C	T/C	T/C	T/C	T/C	T/C	T/C	T/C	T/C	T/C	T/C	T/C	T/C	T/C	T/C	T/C	T/C	T/C
cpar_Chr_2	1335718	T	C	T/C	T/C	T/C	T/C	T/C	T/C	T/C	T/C	T/C	T/C	T/C	T/C	T/C	T/C	T/C	T/C	T/C	T/C	T/C	T/C	T/C	T/C	T/C	T/C	T/C	T/C	T/C	T/C	T/C
cpar_Chr_2	1337008	T	C	T/C	T/C	T/C	T/C	T/C	T/C	T/C	T/C	T/C	T/C	T/C	T/C	T/C	T/C	T/C	T/C	T/C	T/C	T/C	T/C	T/C	T/C	T/C	T/C	T/C	T/C	T/C	T/C	T/C
cpar_Chr_2	1341690	T	C	T/C	T/C	T/C	T/C	T/C	T/C	T/C	T/C	T/C	T/C	T/C	T/C	T/C	T/C	T/C	T/C	T/C	T/C	T/C	T/C	T/C	T/C	T/C	T/C	T/C	T/C	T/C	T/C	T/C
cpar_Chr_2	1349632	A	G	A/G	A/G	A/G	A/G	A/G	A/G	A/G	A/G	A/G	A/G	A/G	A/G	A/G	A/G	A/G	A/G	A/G	nocall	A/G	A/G	A/G	A/G	A/G	A/G	A/G	A/G	A/G	A/G	A/G
cpar_Chr_2	1361840	C	T	C/T	C/T	C/T	C/T	C/T	C/T	C/T	C/T	C/T	C/T	C/T	C/T	C/T	C/T	C/T	C/T	C/T	C/T	C/T	C/T	C/T	C/T	C/T	C/T	C/T	C/T	C/T	C/T	C/T
cpar_Chr_2	1374529	C	T	C/T	C/T	C/T	C/T	C/T	C/T	C/T	C/T	C/T	C/T	C/T	C/T	C/T	C/T	C/T	C/T	C/T	C/T	C/T	C/T	C/T	C/T	C/T	C/T	C/T	C/T	C/T	C/T	C/T
cpar_Chr_2	1433384	C	T	C/T	C/T	C/T	C/T	C/T	C/T	C/T	C/T	C/T	C/T	C/T	C/T	C/T	C/T	C/T	C/T	C/T	C/T	C/T	C/T	nocall	C/T	C/T	C/T	C/T	C/T	C/T	C/T	C/T
cpar_Chr_2	1439370	T	A	T/A	T/A	T/A	T/A	T/A	T/A	T/A	T/A	T/A	T/A	T/A	T/A	T/A	T/A	T/A	T/A	T/A	T/A	T/A	T/A	T/A	T/A	T/A	T/A	T/A	T/A	T/A	T/A	T/A
cpar_Chr_2	1451149	C	T	C/T	C/T	C/T	C/T	C/T	C/T	C/T	C/T	C/T	C/T	C/T	C/T	C/T	C/T	C/T	C/T	C/T	C/T	C/T	C/T	C/T	C/T	C/T	C/T	C/T	C/T	C/T	C/T	C/T
cpar_Chr_2	1451150	C	T	C/T	C/T	C/T	C/T	C/T	C/T	C/T	C/T	C/T	C/T	C/T	C/T	C/T	C/T	C/T	C/T	C/T	C/T	C/T	C/T	C/T	C/T	C/T	C/T	C/T	C/T	C/T	C/T	C/T
cpar_Chr_2	1502356	C	T	C/T	C/T	C/T	C/T	C/T	C/T	C/T	C/T	C/T	C/T	C/T	C/T	C/T	C/T	C/T	C/T	C/T	C/T	C/T	C/T	C/T	C/T	C/T	C/T	C/T	C/T	C/T	C/T	nocall
cpar_Chr_2	1540134	A	G	A/G	A/G	A/G	A/G	A/A	A/G	A/G	A/G	A/G	A/G	A/G	A/G	A/G	A/G	A/G	A/G	A/G	A/G	A/G	A/G	A/G	A/G	A/G	A/G	A/G	A/G	A/G	A/G	A/G
cpar_Chr_2	1544470	A	G	A/G	A/G	A/G	A/G	A/G	A/G	A/G	A/G	A/G	A/G	A/G	A/G	A/G	A/G	A/G	A/G	A/G	A/G	A/G	A/G	A/G	A/G	A/G	A/G	A/G	A/G	A/G	A/G	A/G
cpar_Chr_2	1544603	A	AGGGAG	A/AGGGAG	A/AGGGAG	A/AGGGAG	A/AGGGAG	A/AGGGAG	A/AGGGAG	A/AGGGAG	A/AGGGAG	A/AGGGAG	A/AGGGAG	A/AGGGAG	A/AGGGAG	A/AGGGAG	A/AGGGAG	A/AGGGAG	A/AGGGAG	A/AGGGAG	A/AGGGAG	A/AGGGAG	A/AGGGAG	A/AGGGAG	A/AGGGAG	A/AGGGAG	A/AGGGAG	A/AGGGAG	A/AGGGAG	A/AGGGAG	A/AGGGAG	A/AGGGAG
cpar_Chr_2	1544607	CCGAGT	C	CCGAGT/C	CCGAGT/C	CCGAGT/C	CCGAGT/C	CCGAGT/C	CCGAGT/C	CCGAGT/C	CCGAGT/C	CCGAGT/C	CCGAGT/C	CCGAGT/C	CCGAGT/C	CCGAGT/C	CCGAGT/C	CCGAGT/C	CCGAGT/C	CCGAGT/C	CCGAGT/C	CCGAGT/C	CCGAGT/C	CCGAGT/C	CCGAGT/C	CCGAGT/C	CCGAGT/C	CCGAGT/C	CCGAGT/C	CCGAGT/C	CCGAGT/C	CCGAGT/C
cpar_Chr_2	1544730	G	GCAC	G/GCAC	G/GCAC	G/GCAC	G/GCAC	G/GCAC	G/GCAC	G/GCAC	G/GCAC	G/GCAC	G/GCAC	G/GCAC	G/GCAC	G/GCAC	G/GCAC	G/GCAC	G/GCAC	G/GCAC	G/GCAC	G/GCAC	G/GCAC	G/GCAC	G/GCAC	G/GCAC	G/GCAC	G/GCAC	G/GCAC	G/GCAC	G/GCAC	G/GCAC
cpar_Chr_2	1544731	TGTA	T	TGTA/T	TGTA/T	TGTA/T	TGTA/T	TGTA/T	TGTA/T	TGTA/T	TGTA/T	TGTA/T	TGTA/T	TGTA/T	TGTA/T	TGTA/T	TGTA/T	TGTA/T	TGTA/T	TGTA/T	TGTA/T	TGTA/T	TGTA/T	TGTA/T	TGTA/T	TGTA/T	TGTA/T	TGTA/T	TGTA/T	TGTA/T	TGTA/T	TGTA/T
cpar_Chr_2	1544738	ATTG	A	ATTG/A	ATTG/A	ATTG/A	ATTG/A	ATTG/A	ATTG/A	ATTG/A	ATTG/A	ATTG/A	ATTG/A	ATTG/A	ATTG/A	ATTG/A	ATTG/A	ATTG/A	ATTG/A	ATTG/A	ATTG/A	ATTG/A	ATTG/A	ATTG/A	ATTG/A	ATTG/A	ATTG/A	ATTG/A	ATTG/A	ATTG/A	ATTG/A	ATTG/A
cpar_Chr_2	1544743	A	AATCC	A/AATCC	A/AATCC	A/AATCC	A/AATCC	A/AATCC	A/AATCC	A/AATCC	A/AATCC	A/AATCC	A/AATCC	A/AATCC	A/AATCC	A/AATCC	A/AATCC	A/AATCC	A/AATCC	A/AATCC	A/AATCC	A/AATCC	A/AATCC	A/AATCC	A/AATCC	A/AATCC	A/AATCC	A/AATCC	A/AATCC	A/AATCC	A/AATCC	A/AATCC
cpar_Chr_2	1544745	TG	T	TG/T	TG/T	TG/T	TG/T	TG/T	TG/T	TG/T	TG/T	TG/T	TG/T	TG/T	TG/T	TG/T	TG/T	TG/T	TG/T	TG/T	TG/T	TG/T	TG/T	TG/T	TG/T	TG/T	TG/T	TG/T	TG/T	TG/T	TG/T	TG/T
cpar_Chr_2	1544763	C	CG	C/CG	C/CG	C/CG	C/CG	C/CG	C/CG	C/CG	C/CG	C/CG	C/CG	C/CG	C/CG	C/CG	C/CG	C/CG	C/CG	C/CG	C/CG	C/CG	C/CG	C/CG	C/CG	C/CG	C/CG	C/CG	C/CG	C/CG	C/CG	C/CG
cpar_Chr_2	1544765	T	TA	T/TA	T/TA	T/TA	T/TA	T/TA	T/TA	T/TA	T/TA	T/TA	T/TA	T/TA	T/TA	T/TA	T/TA	T/TA	T/TA	T/TA	T/TA	T/TA	T/TA	T/TA	T/TA	T/TA	T/TA	T/TA	T/TA	T/TA	T/TA	T/TA
cpar_Chr_2	1544769	GCT	G	GCT/G	GCT/G	GCT/G	GCT/G	GCT/G	GCT/G	GCT/G	GCT/G	GCT/G	GCT/G	GCT/G	GCT/G	GCT/G	GCT/G	GCT/G	GCT/G	GCT/G	GCT/G	GCT/G	GCT/G	GCT/G	GCT/G	GCT/G	GCT/G	GCT/G	GCT/G	GCT/G	GCT/G	GCT/G
cpar_Chr_2	1544913	C	CATCAAA	C/CATCAAA	C/CATCAAA	nocall	C/CATCAAA	C/CATCAAA	C/CATCAAA	C/CATCAAA	C/CATCAAA	C/CATCAAA	C/CATCAAA	C/CATCAAA	C/CATCAAA	C/CATCAAA	C/CATCAAA	C/CATCAAA	C/CATCAAA	C/CATCAAA	C/CATCAAA	C/CATCAAA	C/CATCAAA	C/CATCAAA	C/CATCAAA	C/CATCAAA	C/CATCAAA	C/CATCAAA	C/CATCAAA	C/CATCAAA	C/CATCAAA	C/CATCAAA
cpar_Chr_2	1544917	CAATGGG	C	CAATGGG/C	CAATGGG/C	CAATGGG/C	CAATGGG/C	CAATGGG/C	CAATGGG/C	CAATGGG/C	CAATGGG/C	CAATGGG/C	CAATGGG/C	nocall	CAATGGG/C	CAATGGG/C	CAATGGG/C	CAATGGG/C	CAATGGG/C	CAATGGG/C	CAATGGG/C	CAATGGG/C	CAATGGG/C	CAATGGG/C	CAATGGG/C	CAATGGG/C	CAATGGG/C	CAATGGG/C	nocall	CAATGGG/C	CAATGGG/C	CAATGGG/C
cpar_Chr_2	1545030	C	CAGT	C/CAGT	C/CAGT	C/CAGT	C/CAGT	C/CAGT	C/CAGT	C/CAGT	C/CAGT	C/C	C/CAGT	C/C	C/C	C/CAGT	C/CAGT	C/C	C/CAGT	C/C	C/CAGT	C/C	C/C	C/CAGT	C/C	C/CAGT	C/CAGT	C/C	C/C	C/C	C/C	C/CAGT
cpar_Chr_2	1545036	T	TAGG	T/TAGG	T/TAGG	T/TAGG	T/TAGG	T/TAGG	T/TAGG	T/TAGG	T/TAGG	T/T	T/TAGG	T/T	T/T	nocall	T/TAGG	T/T	T/TAGG	T/T	T/TAGG	T/T	T/T	T/TAGG	T/T	T/TAGG	T/TAGG	T/T	T/T	T/T	T/T	T/TAGG
cpar_Chr_2	1545039	TGGGG	T	TGGGG/T	TGGGG/T	TGGGG/T	nocall	TGGGG/T	TGGGG/T	TGGGG/T	TGGGG/T	TGGGG/TGGGG	TGGGG/T	TGGGG/TGGGG	TGGGG/TGGGG	nocall	TGGGG/T	TGGGG/TGGGG	TGGGG/T	TGGGG/TGGGG	TGGGG/T	TGGGG/TGGGG	TGGGG/TGGGG	TGGGG/T	TGGGG/TGGGG	TGGGG/T	TGGGG/T	TGGGG/TGGGG	TGGGG/TGGGG	TGGGG/TGGGG	TGGGG/TGGGG	TGGGG/T
cpar_Chr_2	1585845	C	G	C/G	C/G	C/G	C/G	G/G	C/G	C/G	C/G	C/G	C/G	C/G	C/G	C/G	C/G	C/G	C/G	C/G	C/G	C/G	C/G	C/G	C/G	C/G	C/G	C/G	C/G	C/G	C/G	C/G
cpar_Chr_2	1619639	A	G	A/G	A/G	A/G	A/G	A/A	A/G	A/G	A/G	A/G	A/G	A/G	A/G	A/G	A/G	A/G	A/G	A/G	A/G	A/G	A/G	A/G	A/G	A/G	A/G	A/G	A/G	A/G	A/G	A/G
cpar_Chr_3	197505	G	A	G/A	G/A	G/A	G/A	G/A	G/A	G/A	G/A	G/A	G/A	G/A	G/A	G/A	G/A	G/A	G/A	G/A	G/A	G/A	G/A	G/A	G/A	G/A	G/A	G/A	G/A	G/A	G/A	G/A
cpar_Chr_3	399962	T	C	T/C	T/C	T/C	T/C	T/C	T/C	T/C	T/C	T/C	T/C	T/C	T/C	T/C	T/C	T/C	T/C	T/C	T/C	T/C	T/C	T/C	T/C	T/C	T/C	T/C	T/C	T/C	T/C	T/C
cpar_Chr_3	459585	T	G	T/G	T/G	T/G	T/G	T/G	T/G	T/G	T/G	T/G	T/G	T/G	T/G	T/G	T/G	T/G	T/G	T/G	T/G	T/G	T/G	T/G	T/G	T/G	T/G	T/G	T/G	T/G	T/G	T/G
cpar_Chr_3	605252	G	T	G/T	G/T	G/T	G/T	G/T	G/T	G/T	G/T	G/T	G/T	G/T	G/T	G/T	G/T	G/T	G/T	G/T	G/T	G/T	G/T	G/T	G/T	G/T	G/T	G/T	G/T	G/T	G/T	G/T
cpar_Chr_3	616062	T	C	T/C	T/C	T/C	T/C	T/C	T/C	T/C	T/C	T/C	T/C	T/C	T/C	T/C	T/C	nocall	T/C	T/C	T/C	T/C	T/C	T/C	T/C	T/C	T/C	T/C	T/C	T/C	T/C	T/C
cpar_Chr_3	636442	A	G	A/G	A/G	A/G	A/G	A/G	A/G	A/G	A/G	A/G	A/G	A/G	A/G	A/G	A/G	A/G	A/G	A/G	A/G	A/G	A/G	A/G	A/G	A/G	A/G	A/G	A/G	A/G	A/G	A/G
cpar_Chr_3	637814	C	T	C/T	C/T	C/T	C/T	C/T	C/T	C/T	C/T	C/T	C/T	C/T	C/T	C/T	C/T	C/T	C/T	C/T	C/T	C/T	C/T	C/T	C/T	C/T	C/T	C/T	C/T	C/T	C/T	C/T
cpar_Chr_3	675833	G	A	G/A	G/A	G/A	G/A	G/A	G/A	G/A	G/A	G/A	G/A	G/A	G/A	G/A	G/A	nocall	G/A	G/A	G/A	G/A	G/A	G/A	G/A	G/A	G/A	G/A	G/A	G/A	G/A	G/A
cpar_Chr_3	677631	C	T	C/T	C/T	C/T	C/T	C/T	C/T	C/T	C/T	C/T	C/T	C/T	C/T	C/T	C/T	C/T	C/T	C/T	C/T	C/T	C/T	C/T	C/T	C/T	C/T	C/T	C/T	C/T	C/T	C/T
cpar_Chr_3	684441	G	A	G/A	G/A	G/A	G/A	G/A	G/A	G/A	G/A	G/A	G/A	G/A	G/A	G/A	G/A	G/A	nocall	G/A	G/A	G/A	G/A	G/A	G/A	G/A	G/A	G/A	G/A	G/A	G/A	G/A
cpar_Chr_3	692065	C	G	C/G	C/G	C/G	C/G	C/G	C/G	C/G	C/G	C/G	C/G	C/G	C/G	C/G	C/G	C/G	C/G	C/G	C/G	C/G	C/G	C/G	C/G	C/G	C/G	C/G	C/G	C/G	nocall	C/G
cpar_Chr_3	830279	C	T	C/T	C/T	C/T	C/T	C/T	C/T	C/T	C/T	C/T	C/T	C/T	C/T	C/T	C/T	C/T	C/T	C/T	C/T	C/T	C/T	C/T	C/T	C/T	C/T	C/T	C/T	C/T	C/T	C/T
cpar_Chr_3	845096	G	A	G/A	G/A	G/A	G/A	G/A	G/A	G/A	G/A	G/A	G/A	G/A	G/A	G/A	G/A	G/A	G/A	G/A	G/A	G/A	G/A	G/A	G/A	G/A	G/A	G/A	G/A	G/A	G/A	G/A
cpar_Chr_3	853617	T	C	T/C	T/C	T/C	T/C	T/C	T/C	T/C	T/C	T/C	T/C	T/C	T/C	T/C	T/C	T/C	T/C	T/C	T/C	T/C	T/C	T/C	T/C	T/C	T/C	T/C	T/C	T/C	T/C	T/C
cpar_Chr_3	865529	T	A	T/A	T/A	T/A	T/A	T/A	T/A	T/A	T/A	T/A	T/A	T/A	T/A	T/A	T/A	T/A	T/A	T/A	T/A	T/A	T/A	T/A	T/A	T/A	T/A	T/A	T/A	T/A	T/A	T/A
cpar_Chr_3	880501	G	A	G/A	G/A	G/A	G/A	G/A	G/A	G/A	G/A	G/A	G/A	G/A	G/A	G/A	G/A	G/A	G/A	G/A	G/A	G/A	G/A	G/A	G/A	G/A	G/A	G/A	G/A	G/A	G/A	G/A
cpar_Chr_3	880654	AT	A	AT/A	AT/A	AT/A	AT/A	AT/A	AT/A	AT/A	AT/A	AT/A	AT/A	AT/A	AT/A	AT/A	AT/A	AT/A	AT/A	AT/A	AT/A	AT/A	AT/A	AT/A	AT/A	AT/A	AT/A	AT/A	AT/A	AT/A	AT/A	AT/A
cpar_Chr_3	880656	T	C	T/C	T/C	T/C	T/C	T/C	T/C	T/C	T/C	T/C	T/C	T/C	T/C	T/C	T/C	T/C	T/C	T/C	T/C	T/C	T/C	T/C	T/C	T/C	T/C	T/C	T/C	T/C	T/C	T/C
cpar_Chr_3	880717	G	A	G/A	G/A	G/A	G/A	G/A	G/A	G/A	G/A	G/A	G/A	G/A	G/A	G/A	G/A	G/A	G/A	G/A	G/A	G/A	G/A	G/A	G/A	G/A	G/A	G/A	G/A	G/A	G/A	G/A
cpar_Chr_3	880767	T	C	T/C	T/C	T/C	T/C	T/C	T/C	T/C	T/C	T/C	T/C	T/C	T/C	T/C	T/C	T/C	T/C	T/C	T/C	T/C	T/C	T/C	T/C	T/C	T/C	T/C	T/C	T/C	T/C	T/C
cpar_Chr_3	880768	T	A	T/A	T/A	T/A	T/A	T/A	T/A	T/A	T/A	T/A	T/A	T/A	T/A	T/A	T/A	T/A	T/A	T/A	T/A	T/A	T/A	T/A	T/A	T/A	T/A	T/A	T/A	T/A	T/A	T/A
cpar_Chr_3	880798	T	C	T/C	T/C	T/C	T/C	T/C	T/C	T/C	T/C	T/C	T/C	T/C	T/C	T/C	T/C	T/C	T/C	T/C	T/C	T/C	T/C	T/C	T/C	T/C	T/C	T/C	T/C	T/C	T/C	T/C
cpar_Chr_3	880817	C	T	C/T	C/T	C/T	C/T	C/T	C/T	C/T	C/T	C/T	C/T	C/T	C/T	C/T	C/T	C/T	C/T	C/T	C/T	C/T	C/T	C/T	C/T	C/T	C/T	C/T	C/T	C/T	C/T	C/T
cpar_Chr_3	880913	C	T	C/T	C/T	C/T	C/T	C/T	C/T	C/T	C/T	C/T	C/T	C/T	C/T	C/T	C/T	C/T	C/T	C/T	C/T	C/T	C/T	C/T	C/T	C/T	C/T	C/T	C/T	C/T	C/T	C/T
cpar_Chr_3	881220	A	G	A/G	A/G	A/G	A/G	A/G	A/G	A/G	A/G	A/G	A/G	A/G	A/G	A/G	A/G	A/G	A/G	A/G	A/G	A/G	A/G	A/G	A/G	A/G	A/G	A/G	A/G	A/G	A/G	A/G
cpar_Chr_3	881316	A	G	A/G	A/G	A/G	A/G	A/G	A/G	A/G	A/G	A/G	A/G	A/G	A/G	A/G	A/G	A/G	A/G	A/G	A/G	A/G	A/G	A/G	A/G	A/G	A/G	A/G	A/G	A/G	A/G	A/G
cpar_Chr_3	881346	G	A	G/A	G/A	G/A	G/A	G/A	G/A	G/A	G/A	G/A	G/A	G/A	G/A	G/A	G/A	G/A	G/A	G/A	G/A	G/A	G/A	G/A	G/A	G/A	G/A	G/A	G/A	G/A	G/A	G/A
cpar_Chr_3	889236	T	C	T/C	T/C	T/C	T/C	T/C	T/C	T/C	T/C	T/C	T/C	T/C	T/C	T/C	T/C	T/C	T/C	T/C	T/C	T/C	T/C	T/C	T/C	T/C	T/C	T/C	T/C	T/C	T/C	T/C
cpar_Chr_3	895649	G	A	G/A	G/A	G/A	G/A	G/A	G/A	G/A	G/A	G/A	G/A	G/A	G/A	G/A	G/A	G/A	G/A	G/A	G/A	G/A	G/A	G/A	G/A	G/A	G/A	G/A	G/A	G/A	G/A	G/A
cpar_Chr_3	915197	C	A	C/A	C/A	C/A	C/A	C/A	C/A	C/A	C/A	C/A	C/A	C/A	C/A	C/A	C/A	C/A	C/A	C/A	C/A	C/A	C/A	C/A	C/A	C/A	C/A	C/A	C/A	C/A	C/A	C/A
cpar_Chr_3	915422	G	A	G/A	G/A	G/A	G/A	G/A	G/A	G/A	G/A	G/A	G/A	G/A	G/A	G/A	G/A	G/A	G/A	G/A	G/A	G/A	G/A	G/A	G/A	G/A	G/A	G/A	G/A	G/A	G/A	G/A
cpar_Chr_3	917859	G	GA	G/GA	G/GA	G/GA	G/GA	G/GA	G/GA	G/GA	G/GA	G/GA	G/GA	G/GA	G/GA	G/GA	G/GA	G/GA	G/GA	G/GA	G/GA	G/GA	G/GA	G/GA	G/GA	G/GA	G/GA	G/GA	G/GA	G/GA	G/GA	G/GA
cpar_Chr_3	945683	C	T	C/T	C/T	C/T	C/T	C/T	C/T	C/T	C/T	C/T	C/T	C/T	C/T	C/T	C/T	C/T	C/T	C/T	C/T	C/T	C/T	C/T	C/T	C/T	C/T	C/T	C/T	C/T	C/T	C/T
cpar_Chr_3	970318	G	A	G/A	G/A	G/A	G/A	G/A	G/A	G/A	G/A	G/A	G/A	G/A	G/A	G/A	G/A	G/A	G/A	G/A	G/A	G/A	G/A	G/A	G/A	G/A	G/A	G/A	G/A	G/A	G/A	G/A
cpar_Chr_3	973023	T	C	T/C	T/C	T/C	T/C	T/C	T/C	T/C	T/C	T/C	T/C	T/C	T/C	T/C	T/C	T/C	T/C	T/C	T/C	T/C	T/C	nocall	T/C	T/C	T/C	T/C	T/C	T/C	T/C	T/C
cpar_Chr_3	973594	C	T	C/T	C/T	C/T	C/T	C/T	C/T	C/T	C/T	C/T	C/T	C/T	C/T	C/T	C/T	C/T	C/T	C/T	C/T	C/T	C/T	C/T	C/T	C/T	C/T	nocall	C/T	C/T	C/T	C/T
cpar_Chr_3	981234	C	T	C/T	C/T	C/T	C/T	C/T	C/T	C/T	C/T	C/T	C/T	C/T	C/T	C/T	C/T	C/T	nocall	C/T	C/T	C/T	C/T	C/T	C/T	C/T	C/T	C/T	C/T	C/T	C/T	C/T
cpar_Chr_3	991150	G	T	G/T	G/T	G/T	G/T	G/T	G/T	G/T	G/T	G/T	G/T	G/T	G/T	G/T	G/T	G/T	G/T	G/T	G/T	G/T	G/T	G/T	G/T	G/T	G/T	G/T	G/T	G/T	G/T	G/T
cpar_Chr_3	1003017	TAA	T	TAA/T	TAA/T	TAA/T	TAA/T	TAA/T	TAA/T	TAA/T	TAA/T	TAA/T	TAA/T	TAA/T	TAA/T	TAA/T	TAA/T	TAA/T	TAA/T	TAA/T	TAA/T	TAA/T	TAA/T	TAA/T	TAA/T	TAA/T	TAA/T	TAA/T	TAA/T	TAA/T	TAA/T	TAA/T
cpar_Chr_3	1006145	C	A	C/A	C/A	C/A	C/A	C/A	C/A	C/A	C/A	C/A	C/A	C/A	C/A	C/A	C/A	C/A	C/A	C/A	C/A	C/A	C/A	C/A	C/A	C/A	C/A	C/A	C/A	C/A	C/A	C/A
cpar_Chr_3	1014869	T	C	T/C	T/C	T/C	T/C	T/C	T/C	T/C	T/C	T/C	T/C	T/C	T/C	T/C	T/C	T/C	T/C	T/C	T/C	T/C	T/C	T/C	T/C	T/C	T/C	T/C	T/C	T/C	T/C	T/C
cpar_Chr_3	1015737	G	A	G/A	G/A	G/A	G/A	G/A	G/A	G/A	G/A	G/A	G/A	G/A	G/A	G/A	G/A	G/A	G/A	G/A	G/A	G/A	G/A	G/A	G/A	G/A	G/A	G/A	G/A	G/A	G/A	G/A
cpar_Chr_3	1022664	G	T	G/T	G/T	G/T	G/T	G/T	G/T	G/T	G/T	G/T	G/T	G/T	G/T	G/T	G/T	G/T	G/T	G/T	G/T	G/T	G/T	G/T	G/T	G/T	G/T	G/T	G/T	G/T	G/T	G/T
cpar_Chr_3	1101306	G	A	G/A	G/A	G/A	G/A	G/A	G/A	G/A	G/A	G/A	G/A	G/A	G/A	G/A	G/A	G/A	G/A	G/A	G/A	G/A	G/A	G/A	G/A	G/A	G/A	G/A	G/A	G/A	G/A	G/A
cpar_Chr_3	1119112	G	A	G/A	G/A	G/A	G/A	G/A	G/A	G/A	G/A	G/A	G/A	G/A	G/A	G/A	G/A	G/A	G/A	G/A	G/A	G/A	G/A	G/A	G/A	G/A	G/A	G/A	G/A	G/A	G/A	G/A
cpar_Chr_3	1193265	C	A	C/A	C/A	C/A	C/A	C/A	C/A	C/A	C/A	C/A	C/A	C/A	C/A	C/A	C/A	C/A	C/A	C/A	C/A	C/A	C/A	C/A	C/A	C/A	C/A	C/A	C/A	C/A	C/A	C/A
cpar_Chr_3	1208410	G	A	G/A	G/A	G/A	G/A	G/A	G/A	G/A	G/A	G/A	G/A	G/A	G/A	G/A	G/A	G/A	G/A	G/A	G/A	G/A	G/A	G/A	G/A	G/A	G/A	G/A	G/A	G/A	G/A	G/A
cpar_Chr_3	1241190	G	A	G/A	G/A	G/A	G/A	G/A	G/A	G/A	G/A	G/A	G/A	G/A	G/A	G/A	G/A	G/A	G/A	G/A	G/A	G/A	G/A	G/A	G/A	G/A	G/A	G/A	G/A	G/A	G/A	G/A
cpar_Chr_3	1307120	T	C	T/C	T/C	T/C	T/C	T/C	T/C	T/C	T/C	T/C	T/C	T/C	T/C	T/C	T/C	T/C	T/C	T/C	T/C	T/C	T/C	T/C	T/C	T/C	T/C	T/C	T/C	T/C	T/C	T/C
cpar_Chr_3	1307268	G	A	G/A	G/A	G/A	G/A	G/A	G/A	G/A	G/A	G/A	G/A	G/A	G/A	G/A	G/A	G/A	G/A	G/A	G/A	G/A	G/A	G/A	G/A	G/A	G/A	G/A	G/A	G/A	G/A	G/A
cpar_Chr_3	1431302	G	A	G/A	G/A	G/A	G/A	G/A	G/A	G/A	G/A	G/A	G/A	G/A	G/A	G/A	G/A	G/A	G/A	G/A	G/A	G/A	G/A	G/A	G/A	G/A	G/A	G/A	G/A	G/A	G/A	G/A
cpar_Chr_3	1470932	C	T	C/T	C/T	C/T	C/T	C/T	C/T	C/T	C/T	C/T	C/T	C/T	C/T	C/T	C/T	C/T	C/T	C/T	C/T	C/T	C/T	C/T	C/T	C/T	C/T	C/T	C/T	C/T	C/T	C/T
cpar_Chr_3	1474994	G	T	G/T	G/T	G/T	G/T	G/T	G/T	G/T	G/T	G/T	G/T	G/T	G/T	G/T	G/T	nocall	G/T	G/T	G/T	G/T	G/T	G/T	G/T	nocall	G/T	G/T	G/T	G/T	G/T	G/T
cpar_Chr_3	1476355	G	T	G/T	G/T	G/T	G/T	G/T	G/T	G/T	G/T	G/T	G/T	G/T	G/T	G/T	G/T	G/T	G/T	G/T	G/T	nocall	G/T	G/T	G/T	G/T	G/T	nocall	G/T	G/T	G/T	G/T
cpar_Chr_4	16549	A	G	A/G	A/G	A/G	A/G	A/G	A/G	A/G	A/G	A/G	A/G	A/G	A/G	A/G	A/G	A/G	A/G	A/G	A/G	A/G	A/G	A/G	A/G	A/G	A/G	A/G	A/G	A/G	A/G	A/G
cpar_Chr_4	17021	G	A	G/A	G/A	G/A	G/A	G/A	G/A	G/A	G/A	G/A	G/A	G/A	G/A	G/A	G/A	G/A	G/A	G/A	G/A	G/A	G/A	G/A	G/A	G/A	G/A	G/A	G/A	G/A	G/A	G/A
cpar_Chr_4	23281	A	C	A/C	A/C	A/C	A/C	A/C	A/C	A/C	A/C	A/C	A/C	A/C	A/C	A/C	A/C	A/C	A/C	A/C	A/C	A/C	A/C	A/C	A/C	A/C	A/C	A/C	A/C	A/C	A/C	A/C
cpar_Chr_4	80001	C	T	C/T	C/T	C/T	C/T	C/T	C/T	C/T	C/T	C/T	C/T	C/T	C/T	C/T	C/T	C/T	C/T	C/T	C/T	C/T	C/T	C/T	C/T	C/T	C/T	C/T	C/T	C/T	C/T	C/T
cpar_Chr_4	133226	C	A	C/A	C/A	C/A	C/A	C/A	C/A	C/A	C/A	C/A	C/A	C/A	C/A	C/A	C/A	C/A	C/A	C/A	C/A	C/A	C/A	C/A	C/A	C/A	C/A	C/A	C/A	C/A	C/A	C/A
cpar_Chr_4	139907	C	T	C/T	C/T	C/T	C/T	C/T	C/T	C/T	C/T	C/T	C/T	C/T	C/T	C/T	C/T	C/T	C/T	C/T	C/T	C/T	C/T	C/T	C/T	C/T	C/T	C/T	C/T	C/T	C/T	C/T
cpar_Chr_4	139908	C	T	C/T	C/T	C/T	C/T	C/T	C/T	C/T	C/T	C/T	C/T	C/T	C/T	C/T	C/T	C/T	C/T	C/T	C/T	C/T	C/T	C/T	C/T	C/T	C/T	C/T	C/T	C/T	C/T	C/T
cpar_Chr_4	158668	C	A	C/A	C/A	C/A	C/A	C/A	C/A	C/A	C/A	C/A	C/A	C/A	C/A	C/A	C/A	C/A	C/A	C/A	C/A	C/A	C/A	C/C	C/A	C/A	C/A	C/A	C/A	C/A	C/A	C/A
cpar_Chr_4	211902	T	C	T/C	T/C	T/C	T/C	T/C	T/C	T/C	T/C	T/C	T/C	T/C	T/C	T/C	T/C	T/C	T/C	T/C	T/C	T/C	T/C	T/C	T/C	T/C	T/C	T/C	T/C	T/C	T/C	T/C
cpar_Chr_4	245428	A	G	A/G	A/G	A/G	A/G	A/G	A/G	A/G	A/G	A/G	A/G	A/G	A/G	A/G	A/G	A/G	A/G	A/G	A/G	A/G	A/G	A/G	A/G	A/G	A/G	nocall	A/G	A/G	A/G	A/G
cpar_Chr_4	303532	TA	T	TA/T	TA/T	TA/T	TA/T	TA/T	TA/T	TA/T	TA/T	TA/T	TA/T	TA/T	TA/T	TA/T	TA/T	TA/T	TA/T	TA/T	TA/T	TA/T	TA/T	TA/T	TA/T	nocall	TA/T	TA/T	TA/T	TA/T	TA/T	TA/T
cpar_Chr_4	303534	A	T	A/T	A/T	A/T	A/T	A/T	A/T	A/T	A/T	A/T	A/T	A/T	A/T	A/T	A/T	A/T	A/T	A/T	A/T	A/T	A/T	A/T	A/T	nocall	A/T	A/T	A/T	A/T	A/T	A/T
cpar_Chr_4	322272	C	T	C/T	C/T	C/T	C/T	C/T	C/T	C/T	C/T	C/T	C/T	C/T	C/T	C/T	C/T	C/T	C/T	C/T	C/T	C/T	C/T	C/T	C/T	C/T	C/T	C/T	C/T	C/T	C/T	C/T
cpar_Chr_4	333074	G	A	G/A	G/A	G/A	G/A	G/A	G/A	G/A	G/A	G/A	G/A	G/A	G/A	G/A	G/A	G/A	G/A	G/A	nocall	G/A	G/A	G/A	G/A	G/A	G/A	G/A	G/A	G/A	G/A	G/A
cpar_Chr_4	334928	A	AGC	A/AGC	A/AGC	A/AGC	A/AGC	A/AGC	A/AGC	A/AGC	A/AGC	A/AGC	A/AGC	A/AGC	A/AGC	A/AGC	A/AGC	A/AGC	A/AGC	A/AGC	A/AGC	A/AGC	A/AGC	A/AGC	A/AGC	A/AGC	A/AGC	A/AGC	A/AGC	A/AGC	A/AGC	A/AGC
cpar_Chr_4	334929	A	AG	A/AG	A/AG	A/AG	A/AG	A/AG	A/AG	A/AG	A/AG	A/AG	A/AG	A/AG	A/AG	A/AG	A/AG	A/AG	A/AG	A/AG	A/AG	A/AG	A/AG	A/AG	A/AG	A/AG	A/AG	A/AG	A/AG	A/AG	A/AG	A/AG
cpar_Chr_4	334934	A	AAC	A/AAC	A/AAC	A/AAC	A/AAC	A/AAC	A/AAC	A/AAC	A/AAC	A/AAC	A/AAC	A/AAC	A/AAC	A/AAC	A/AAC	A/AAC	A/AAC	A/AAC	A/AAC	A/AAC	A/AAC	A/AAC	A/AAC	A/AAC	A/AAC	A/AAC	A/AAC	A/AAC	A/AAC	A/AAC
cpar_Chr_4	334938	GCTTGT	G	GCTTGT/G	GCTTGT/G	GCTTGT/G	GCTTGT/G	GCTTGT/G	GCTTGT/G	GCTTGT/G	GCTTGT/G	GCTTGT/G	GCTTGT/G	GCTTGT/G	GCTTGT/G	GCTTGT/G	GCTTGT/G	GCTTGT/G	GCTTGT/G	GCTTGT/G	GCTTGT/G	GCTTGT/G	GCTTGT/G	GCTTGT/G	GCTTGT/G	GCTTGT/G	GCTTGT/G	GCTTGT/G	GCTTGT/G	GCTTGT/G	GCTTGT/G	GCTTGT/G
cpar_Chr_4	335064	G	GTGTCA	G/GTGTCA	G/GTGTCA	G/GTGTCA	G/GTGTCA	G/GTGTCA	G/GTGTCA	G/GTGTCA	G/GTGTCA	G/GTGTCA	G/GTGTCA	G/GTGTCA	G/GTGTCA	G/GTGTCA	G/GTGTCA	G/GTGTCA	G/GTGTCA	G/GTGTCA	G/GTGTCA	G/GTGTCA	G/GTGTCA	G/GTGTCA	G/GTGTCA	G/GTGTCA	G/GTGTCA	G/GTGTCA	G/GTGTCA	G/GTGTCA	G/GTGTCA	G/GTGTCA
cpar_Chr_4	335072	CT	C	CT/C	CT/C	CT/C	CT/C	CT/C	CT/C	CT/C	CT/C	CT/C	CT/C	CT/C	CT/C	CT/C	CT/C	CT/C	CT/C	CT/C	CT/C	CT/C	CT/C	CT/C	CT/C	CT/C	CT/C	CT/C	CT/C	CT/C	CT/C	CT/C
cpar_Chr_4	335075	AGC	A	AGC/A	AGC/A	AGC/A	AGC/A	AGC/A	AGC/A	AGC/A	AGC/A	AGC/A	AGC/A	AGC/A	AGC/A	AGC/A	AGC/A	AGC/A	AGC/A	AGC/A	AGC/A	AGC/A	AGC/A	AGC/A	AGC/A	AGC/A	AGC/A	AGC/A	AGC/A	AGC/A	AGC/A	AGC/A
cpar_Chr_4	335080	T	TCA	T/TCA	T/TCA	T/TCA	T/TCA	T/TCA	T/TCA	T/TCA	T/TCA	T/TCA	T/TCA	T/TCA	T/TCA	T/TCA	T/TCA	T/TCA	T/TCA	T/TCA	T/TCA	T/TCA	T/TCA	T/TCA	T/TCA	T/TCA	T/TCA	T/TCA	T/TCA	T/TCA	T/TCA	T/TCA
cpar_Chr_4	335082	TCGAC	T	TCGAC/T	TCGAC/T	TCGAC/T	TCGAC/T	TCGAC/T	TCGAC/T	TCGAC/T	TCGAC/T	TCGAC/T	TCGAC/T	TCGAC/T	TCGAC/T	TCGAC/T	TCGAC/T	TCGAC/T	TCGAC/T	TCGAC/T	TCGAC/T	TCGAC/T	TCGAC/T	TCGAC/T	TCGAC/T	TCGAC/T	TCGAC/T	TCGAC/T	TCGAC/T	TCGAC/T	TCGAC/T	TCGAC/T
cpar_Chr_4	360278	C	T	C/T	C/T	C/T	C/T	C/T	C/T	C/T	C/T	C/T	C/T	C/T	C/T	C/T	C/T	C/T	C/T	C/T	C/T	C/T	C/T	C/T	C/T	C/T	C/T	C/T	C/T	C/T	C/T	C/T
cpar_Chr_4	360279	C	T	C/T	C/T	C/T	C/T	C/T	C/T	C/T	C/T	C/T	C/T	C/T	C/T	C/T	C/T	C/T	C/T	C/T	C/T	C/T	C/T	C/T	C/T	C/T	C/T	C/T	C/T	C/T	C/T	C/T
cpar_Chr_4	380753	T	C	T/C	T/C	T/C	T/C	T/C	T/C	T/C	T/C	T/C	T/C	T/C	T/C	T/C	T/C	T/C	T/C	T/C	T/C	T/C	T/C	T/C	T/C	T/C	T/C	T/C	T/C	T/C	T/C	T/C
cpar_Chr_4	396500	T	C	T/C	T/C	T/C	T/C	T/C	T/C	T/C	T/C	T/C	T/C	T/C	T/C	T/C	T/C	T/C	T/C	T/C	T/C	T/C	T/C	T/C	T/C	T/C	T/C	T/C	T/C	T/C	T/C	T/C
cpar_Chr_4	417081	G	A	G/A	G/A	G/A	G/G	G/A	G/A	G/A	G/A	G/A	G/A	G/A	G/A	G/A	G/A	G/A	G/A	G/A	G/A	G/A	G/A	G/A	G/A	G/A	G/A	G/A	G/A	G/A	G/A	G/A
cpar_Chr_4	428961	G	A	G/A	G/A	G/A	G/A	G/A	G/A	G/A	G/A	G/A	G/A	G/A	G/A	G/A	G/A	G/A	G/A	G/A	G/A	G/A	G/A	G/A	G/A	G/A	G/A	G/A	G/A	G/A	G/A	G/A
cpar_Chr_4	429232	A	G	A/G	A/G	A/G	A/G	A/G	A/G	A/G	A/G	A/G	A/G	A/G	A/G	A/G	A/G	A/G	A/G	A/G	A/G	A/G	A/G	A/G	A/G	A/G	A/G	A/G	A/G	A/G	A/G	A/G
cpar_Chr_4	429556	A	G	A/G	A/G	A/G	A/G	A/G	A/G	A/G	A/G	A/G	A/G	A/G	A/G	A/G	A/G	A/G	A/G	A/G	nocall	A/G	A/G	A/G	A/G	A/G	A/G	A/G	A/G	A/G	A/G	A/G
cpar_Chr_4	444607	A	G	A/G	A/G	A/G	A/G	A/G	A/G	A/G	A/G	A/G	A/G	A/G	A/G	A/G	A/G	A/G	A/G	A/G	A/G	A/G	A/G	A/G	A/G	A/G	A/G	A/G	A/G	A/G	A/G	A/G
cpar_Chr_4	449317	G	A	G/A	G/A	G/A	G/A	G/A	G/A	G/A	G/A	G/A	G/A	G/A	G/A	G/A	G/A	G/A	G/A	G/A	G/A	G/A	G/A	G/A	G/A	G/A	G/A	G/A	G/A	G/A	G/A	G/A
cpar_Chr_4	461307	A	G	A/G	A/G	A/G	A/G	A/G	A/G	A/G	A/G	A/G	A/G	A/G	A/G	A/G	A/G	A/G	A/G	A/G	A/G	A/G	A/G	A/G	A/G	A/G	A/G	A/G	A/G	A/G	A/G	A/G
cpar_Chr_4	467118	T	TAGCAGTAGCATCAGCAGTAGCAGTAGCATC	T/TAGCAGTAGCATCAGCAGTAGCAGTAGCATC	T/TAGCAGTAGCATCAGCAGTAGCAGTAGCATC	T/TAGCAGTAGCATCAGCAGTAGCAGTAGCATC	T/TAGCAGTAGCATCAGCAGTAGCAGTAGCATC	T/TAGCAGTAGCATCAGCAGTAGCAGTAGCATC	T/TAGCAGTAGCATCAGCAGTAGCAGTAGCATC	T/TAGCAGTAGCATCAGCAGTAGCAGTAGCATC	T/TAGCAGTAGCATCAGCAGTAGCAGTAGCATC	T/TAGCAGTAGCATCAGCAGTAGCAGTAGCATC	T/TAGCAGTAGCATCAGCAGTAGCAGTAGCATC	T/TAGCAGTAGCATCAGCAGTAGCAGTAGCATC	T/TAGCAGTAGCATCAGCAGTAGCAGTAGCATC	T/TAGCAGTAGCATCAGCAGTAGCAGTAGCATC	T/TAGCAGTAGCATCAGCAGTAGCAGTAGCATC	nocall	T/TAGCAGTAGCATCAGCAGTAGCAGTAGCATC	T/TAGCAGTAGCATCAGCAGTAGCAGTAGCATC	T/TAGCAGTAGCATCAGCAGTAGCAGTAGCATC	T/TAGCAGTAGCATCAGCAGTAGCAGTAGCATC	T/TAGCAGTAGCATCAGCAGTAGCAGTAGCATC	nocall	T/TAGCAGTAGCATCAGCAGTAGCAGTAGCATC	T/TAGCAGTAGCATCAGCAGTAGCAGTAGCATC	T/TAGCAGTAGCATCAGCAGTAGCAGTAGCATC	T/TAGCAGTAGCATCAGCAGTAGCAGTAGCATC	T/TAGCAGTAGCATCAGCAGTAGCAGTAGCATC	T/TAGCAGTAGCATCAGCAGTAGCAGTAGCATC	T/TAGCAGTAGCATCAGCAGTAGCAGTAGCATC	T/TAGCAGTAGCATCAGCAGTAGCAGTAGCATC
cpar_Chr_4	470728	G	T	G/T	G/T	G/T	G/T	G/T	G/T	G/T	G/T	G/T	G/T	G/T	G/T	G/T	G/T	G/T	G/T	G/T	G/T	G/T	G/T	G/T	G/T	G/T	G/T	G/T	G/T	G/T	G/T	G/T
cpar_Chr_4	473934	AT	A	AT/A	AT/A	AT/A	AT/A	AT/A	AT/A	AT/A	AT/A	AT/A	AT/A	AT/A	AT/A	AT/A	AT/A	AT/A	AT/A	AT/A	AT/A	AT/A	AT/A	AT/A	AT/A	AT/A	AT/A	AT/A	AT/A	AT/A	AT/A	AT/A
cpar_Chr_4	477093	C	T	C/T	C/T	C/T	C/T	C/T	C/T	C/T	C/T	C/T	C/T	C/T	C/T	C/T	C/T	C/T	C/T	C/T	C/T	C/T	C/T	C/T	C/T	C/T	C/T	C/T	C/T	C/T	C/T	C/T
cpar_Chr_4	534647	T	G	T/G	T/G	T/G	T/G	T/G	T/G	T/G	T/G	T/G	T/G	T/G	T/G	T/G	T/G	T/G	T/G	T/G	T/G	T/G	T/G	T/G	T/G	T/G	T/G	T/G	T/G	T/G	T/G	T/G
cpar_Chr_4	538371	C	T	C/T	C/T	C/T	C/T	C/T	C/T	C/T	C/T	C/T	C/T	C/T	C/T	C/T	C/T	C/T	C/T	C/T	C/T	C/T	C/T	C/T	C/T	C/T	C/T	C/T	C/T	C/T	C/T	C/T
cpar_Chr_4	546040	A	G	A/G	A/G	A/G	A/G	A/G	A/G	A/G	A/G	A/G	A/G	A/G	A/G	A/G	A/G	A/G	A/G	A/G	A/G	A/G	A/G	A/G	A/G	A/G	A/G	A/G	A/G	A/G	A/G	A/G
cpar_Chr_4	551381	T	C	T/C	T/C	T/C	T/C	T/C	T/C	T/C	T/C	T/C	T/C	T/C	T/C	T/C	T/C	T/C	T/C	T/C	T/C	T/C	T/C	T/C	T/C	T/C	T/C	T/C	T/C	T/C	T/C	T/C
cpar_Chr_4	575285	A	G	A/G	A/G	A/G	A/G	A/G	A/G	A/G	A/G	A/G	A/G	A/G	A/G	A/G	A/G	A/G	A/G	A/G	A/G	A/G	A/G	A/G	nocall	A/G	A/G	A/G	A/G	A/G	A/G	A/G
cpar_Chr_4	578074	G	A	G/A	G/A	G/A	G/A	G/A	G/A	G/A	G/A	G/A	G/A	G/A	G/A	nocall	G/A	G/A	G/A	G/A	G/A	G/A	G/A	G/A	G/A	G/A	G/A	G/A	G/A	G/A	G/A	G/A
cpar_Chr_4	585410	A	G	A/G	A/G	A/G	A/G	A/G	A/G	A/G	A/G	A/G	A/G	A/G	A/G	A/G	A/G	A/G	A/G	A/G	nocall	A/G	A/G	A/G	A/G	A/G	A/G	A/G	A/G	A/G	A/G	A/G
cpar_Chr_4	600967	G	T	G/T	G/T	G/T	G/T	G/T	G/T	G/T	G/T	G/T	G/T	G/T	G/T	G/T	G/T	G/T	G/T	G/T	G/T	G/T	G/T	G/T	G/T	G/T	G/T	G/T	G/T	G/T	G/T	G/T
cpar_Chr_4	1130557	G	A	G/A	G/A	G/A	G/A	G/A	G/A	G/A	G/A	G/A	G/A	G/A	G/A	G/A	G/A	G/A	G/A	G/A	G/A	G/A	G/A	G/A	G/A	G/A	G/A	G/A	G/A	G/A	G/A	G/A
cpar_Chr_4	1159492	TCA	T	TCA/T	TCA/TCA	TCA/TCA	TCA/TCA	TCA/TCA	TCA/TCA	TCA/TCA	TCA/TCA	TCA/TCA	TCA/TCA	nocall	TCA/TCA	TCA/TCA	TCA/TCA	nocall	TCA/TCA	TCA/TCA	TCA/TCA	nocall	TCA/TCA	TCA/TCA	nocall	TCA/TCA	TCA/TCA	TCA/TCA	nocall	TCA/TCA	nocall	TCA/TCA
cpar_Chr_4	1159498	TCAA	T	TCAA/T	TCAA/TCAA	TCAA/TCAA	TCAA/TCAA	TCAA/TCAA	TCAA/TCAA	TCAA/TCAA	TCAA/TCAA	TCAA/TCAA	TCAA/TCAA	nocall	TCAA/TCAA	TCAA/TCAA	TCAA/TCAA	nocall	TCAA/TCAA	nocall	TCAA/TCAA	nocall	nocall	nocall	TCAA/TCAA	TCAA/TCAA	nocall	TCAA/TCAA	TCAA/TCAA	nocall	nocall	TCAA/TCAA
cpar_Chr_5	104538	T	A	T/A	A/A	T/A	T/A	T/A	T/A	T/A	T/A	T/A	T/A	T/A	T/A	T/A	T/A	T/A	T/A	T/A	T/A	T/A	T/A	T/A	T/A	T/A	T/A	T/A	T/A	T/A	T/A	T/A
cpar_Chr_5	106394	A	G	A/G	G/G	A/G	A/G	A/G	A/G	A/G	A/G	A/G	A/G	A/G	A/G	A/G	A/G	A/G	A/G	A/G	A/G	nocall	A/G	A/G	A/G	A/G	A/G	A/G	A/G	A/G	A/G	A/G
cpar_Chr_5	298449	T	A	T/A	A/A	T/A	T/A	T/A	T/A	nocall	T/A	T/A	T/A	T/A	T/A	T/A	T/A	T/A	T/A	T/A	T/A	nocall	T/A	T/A	T/A	T/A	T/A	T/A	T/A	T/A	T/A	T/A
cpar_Chr_5	334125	G	A	G/A	G/G	G/A	G/A	G/A	G/A	G/A	G/A	G/A	G/A	G/A	G/A	G/A	G/A	G/A	nocall	G/A	G/A	nocall	G/A	G/A	G/A	G/A	G/A	G/A	G/A	G/A	G/A	G/A
cpar_Chr_5	349402	G	A	G/A	G/G	G/A	G/A	G/A	G/A	G/A	G/A	G/A	G/A	G/A	G/A	G/A	G/A	G/A	G/A	G/A	G/A	nocall	G/A	G/A	G/A	G/A	G/A	G/A	G/A	G/A	G/A	G/A
cpar_Chr_5	357981	A	G	A/G	A/A	A/G	A/G	A/G	A/G	A/G	A/G	A/G	A/G	A/G	A/G	A/G	A/G	A/G	A/G	A/G	A/G	nocall	A/G	A/G	A/G	A/G	A/G	A/G	A/G	A/G	A/G	A/G
cpar_Chr_5	359523	G	A	G/A	G/G	G/A	G/A	G/A	G/A	G/A	G/A	G/A	G/A	G/A	G/A	G/A	G/A	G/A	G/A	G/A	G/A	nocall	G/A	G/A	G/A	G/A	G/A	G/A	G/A	G/A	G/A	G/A
cpar_Chr_5	399085	C	A	C/A	A/A	C/A	C/A	C/A	C/A	C/A	C/A	C/A	C/A	C/A	C/A	C/A	C/A	C/A	C/A	C/A	C/A	nocall	C/A	C/A	C/A	C/A	C/A	C/A	C/A	C/A	C/A	C/A
cpar_Chr_5	402355	G	A	G/A	G/G	G/A	G/A	G/A	G/A	G/A	G/A	G/A	G/A	G/A	G/A	G/A	G/A	G/A	G/A	G/A	G/A	nocall	G/A	G/A	G/A	G/A	G/A	G/A	G/A	G/A	G/A	G/A
cpar_Chr_5	411478	G	T	G/T	G/G	G/T	G/T	G/T	G/T	G/T	G/T	G/T	G/T	G/T	G/T	G/T	G/T	G/T	G/T	G/T	G/T	nocall	G/T	G/T	G/T	G/T	G/T	G/T	G/T	G/T	G/T	G/T
cpar_Chr_5	474356	T	C	T/C	T/T	T/C	T/C	T/C	T/C	T/C	T/C	T/C	T/C	T/C	T/C	T/C	T/C	T/C	T/C	T/C	T/C	nocall	T/C	T/C	T/C	T/C	T/C	T/C	T/C	T/C	T/C	T/C
cpar_Chr_5	480136	G	T	G/T	G/G	G/T	G/T	G/T	G/T	G/T	G/T	G/T	G/T	G/T	G/T	G/T	G/T	G/T	G/T	G/T	G/T	nocall	G/T	G/T	G/T	G/T	G/T	G/T	G/T	G/T	G/T	G/T
cpar_Chr_5	481473	C	T	C/T	T/T	C/T	C/T	C/T	C/T	C/T	C/T	C/T	C/T	C/T	C/T	C/T	C/T	C/T	C/T	C/T	C/T	nocall	C/T	C/T	C/T	C/T	C/T	C/T	C/T	C/T	C/T	C/T
cpar_Chr_5	533787	C	T	C/T	C/C	C/T	C/T	C/T	C/T	nocall	C/T	C/T	C/T	C/T	C/T	C/T	C/T	C/T	C/T	C/T	C/T	C/T	C/T	C/T	C/T	C/T	C/T	C/T	C/T	C/T	C/T	C/T
cpar_Chr_5	533788	C	T	C/T	C/C	C/T	C/T	C/T	C/T	nocall	C/T	C/T	C/T	C/T	C/T	C/T	C/T	C/T	C/T	C/T	C/T	C/T	C/T	C/T	C/T	C/T	C/T	C/T	C/T	C/T	C/T	C/T
cpar_Chr_5	572878	C	A	C/A	C/C	C/A	C/A	C/A	C/A	nocall	C/A	C/A	C/A	C/A	C/A	C/A	C/A	C/A	C/A	C/A	C/A	nocall	C/A	C/A	C/A	C/A	C/A	C/A	C/A	C/A	C/A	C/A
cpar_Chr_5	593638	C	T	C/T	T/T	C/T	C/T	C/T	C/T	C/T	C/T	C/T	C/T	C/T	C/T	C/T	C/T	C/T	C/T	C/T	C/T	C/T	C/T	C/T	C/T	C/T	C/T	C/T	C/T	C/T	C/T	C/T
cpar_Chr_5	593645	T	G	T/G	G/G	T/G	T/G	T/G	T/G	T/G	T/G	T/G	T/G	T/G	T/G	nocall	T/G	T/G	T/G	T/G	T/G	nocall	T/G	T/G	T/G	T/G	T/G	T/G	T/G	T/G	T/G	T/G
cpar_Chr_5	596966	T	C	T/C	C/C	T/C	T/C	T/C	T/C	T/C	T/C	T/C	T/C	T/C	T/C	T/C	T/C	T/C	T/C	T/C	T/C	nocall	T/C	T/C	T/C	T/C	T/C	T/C	T/C	T/C	T/C	T/C
cpar_Chr_5	608941	T	C	T/C	T/T	T/C	T/C	T/C	T/C	T/C	T/C	T/C	T/C	T/C	T/C	T/C	T/C	T/C	T/C	T/C	T/C	nocall	T/C	T/C	T/C	T/C	T/C	T/C	T/C	T/C	T/C	T/C
cpar_Chr_5	616378	T	C	T/C	C/C	T/C	T/C	T/C	T/C	T/C	T/C	T/C	T/C	T/C	T/C	T/C	T/C	T/C	T/C	T/C	T/C	nocall	T/C	T/C	T/C	T/C	T/C	T/C	T/C	T/C	T/C	T/C
cpar_Chr_5	661431	C	G	C/G	C/C	C/C	C/C	C/C	C/C	C/C	C/C	C/C	C/C	C/C	C/C	C/C	C/C	C/C	C/C	C/C	C/C	C/C	C/C	C/C	C/C	C/C	C/C	C/C	C/C	C/C	C/C	C/C
cpar_Chr_5	868523	G	A	G/A	G/A	G/A	G/A	G/A	G/A	G/A	G/A	G/A	G/A	G/A	G/A	G/A	G/A	G/A	G/A	G/A	G/A	G/A	G/A	G/A	G/A	G/A	G/A	G/A	G/A	G/A	G/A	G/A
cpar_Chr_6	47472	C	T	C/T	C/T	C/T	C/T	C/T	C/T	C/T	C/T	C/T	C/T	C/T	C/T	C/T	C/T	C/T	C/T	C/T	C/T	C/T	C/T	C/T	C/T	C/T	C/T	C/T	C/T	C/T	C/T	C/T
cpar_Chr_6	57542	T	C	T/C	T/C	T/C	T/C	T/C	T/C	T/C	T/C	T/C	T/C	T/C	T/C	T/C	T/C	T/C	T/C	T/C	T/C	T/C	T/C	T/C	T/C	T/C	T/C	T/C	T/C	T/C	T/C	T/C
cpar_Chr_6	91780	C	T	C/T	C/T	C/T	C/T	C/T	C/T	C/T	C/T	C/T	C/T	C/T	C/T	C/T	C/T	C/T	C/T	C/T	C/T	C/T	C/T	C/T	C/T	C/T	C/T	C/T	C/T	C/T	C/T	C/T
cpar_Chr_6	92189	C	T	C/T	C/T	C/T	C/T	C/T	C/T	C/T	C/T	C/T	C/T	C/T	C/T	C/T	C/T	C/T	C/T	C/T	C/T	C/T	C/T	C/T	C/T	C/T	C/T	C/T	C/T	C/T	C/T	C/T
cpar_Chr_6	98604	T	A	T/A	T/A	T/A	T/A	T/A	T/A	T/A	T/A	T/A	T/A	T/A	T/A	T/A	T/A	T/A	T/A	T/A	T/A	T/A	T/A	T/A	T/A	T/A	T/A	T/A	T/A	T/A	T/A	T/A
cpar_Chr_6	120376	G	A	G/A	G/A	G/A	G/A	G/A	G/A	G/A	G/A	G/A	G/A	G/A	G/A	G/A	G/A	G/A	G/A	G/A	G/A	G/A	G/A	G/A	G/A	G/A	G/A	G/A	G/A	G/A	G/A	G/A
cpar_Chr_6	188299	G	T	G/T	G/T	G/T	G/T	G/T	G/T	G/T	G/T	G/T	G/T	G/T	G/T	G/T	G/T	G/T	G/T	G/T	G/T	G/T	G/T	G/T	G/T	G/T	G/T	nocall	G/T	G/T	G/T	G/T
cpar_Chr_6	205241	G	A	G/A	G/A	G/A	G/A	G/A	G/A	G/A	G/A	G/A	G/A	G/A	G/A	G/A	G/A	G/A	G/A	G/A	G/A	G/A	G/A	G/A	G/A	G/A	nocall	G/A	G/A	G/A	G/A	G/A
cpar_Chr_6	212753	G	A	G/A	G/A	G/A	G/A	G/A	G/A	G/A	G/A	G/A	G/A	G/A	G/A	G/A	G/A	G/A	G/A	G/A	G/A	G/A	G/A	G/A	G/A	G/A	G/A	G/A	G/A	G/A	G/A	G/A
cpar_Chr_6	231717	T	C	T/C	T/C	T/C	T/C	T/C	T/C	T/C	T/C	T/C	T/C	T/C	T/C	T/C	T/C	T/C	T/C	T/C	T/C	T/C	T/C	T/C	T/C	T/C	T/C	T/C	T/C	T/C	T/C	T/C
cpar_Chr_6	252251	ATTGCAG	A	ATTGCAG/A	ATTGCAG/A	ATTGCAG/A	ATTGCAG/A	ATTGCAG/ATTGCAG	ATTGCAG/A	ATTGCAG/A	ATTGCAG/A	ATTGCAG/A	ATTGCAG/A	ATTGCAG/A	ATTGCAG/A	ATTGCAG/A	ATTGCAG/A	ATTGCAG/A	ATTGCAG/A	ATTGCAG/A	ATTGCAG/A	ATTGCAG/A	ATTGCAG/A	ATTGCAG/A	ATTGCAG/A	ATTGCAG/A	ATTGCAG/A	nocall	ATTGCAG/A	ATTGCAG/A	ATTGCAG/A	ATTGCAG/A
cpar_Chr_6	271434	G	A	G/A	G/A	G/A	G/A	G/A	G/A	G/A	G/A	G/A	G/A	G/A	G/A	G/A	G/A	G/A	G/A	G/A	G/A	G/A	G/A	G/A	G/A	G/A	G/A	G/A	G/A	G/A	G/A	G/A
cpar_Chr_6	892996	A	AG	A/AG	A/AG	A/AG	A/AG	A/AG	A/AG	A/AG	A/AG	A/AG	A/AG	A/AG	A/AG	A/AG	A/AG	A/AG	nocall	A/AG	A/AG	A/AG	A/AG	A/AG	A/AG	A/AG	nocall	A/AG	A/AG	A/AG	A/AG	A/AG
cpar_Chr_6	893004	AC	A	AC/A	AC/A	AC/A	AC/A	AC/A	AC/A	AC/A	AC/A	AC/A	AC/A	AC/A	AC/A	AC/A	AC/A	AC/A	nocall	AC/A	AC/A	AC/A	AC/A	AC/A	AC/A	AC/A	AC/A	AC/A	AC/A	AC/A	AC/A	AC/A
cpar_Chr_6	893008	C	CT	C/CT	C/CT	C/CT	C/CT	C/CT	C/CT	C/CT	C/CT	C/CT	C/CT	C/CT	C/CT	C/CT	C/CT	C/CT	C/CT	C/CT	C/CT	C/CT	C/CT	C/CT	C/CT	C/CT	C/CT	C/CT	C/CT	C/CT	C/CT	C/CT
cpar_Chr_7	377141	C	T	C/T	C/T	C/T	C/T	C/T	C/T	C/T	C/T	C/T	C/T	C/T	C/T	C/T	C/T	C/T	C/T	C/T	C/T	C/T	C/T	C/T	C/T	C/T	C/T	C/T	C/T	C/T	C/T	C/T
cpar_Chr_7	413386	G	A	G/A	G/A	G/A	G/A	G/A	G/A	G/A	G/A	G/A	G/A	G/A	G/A	G/A	G/A	G/A	G/A	G/A	G/A	G/A	G/A	G/A	G/A	G/A	G/A	G/A	G/A	G/A	G/A	nocall
cpar_Chr_7	444118	T	C	T/C	T/C	T/C	T/C	T/C	T/C	T/C	T/C	T/C	T/C	T/C	T/C	T/C	T/C	T/C	T/C	T/C	T/C	T/C	T/C	T/C	T/C	T/C	T/C	T/C	T/C	T/C	T/C	T/C
cpar_Chr_7	452975	C	A	C/A	C/A	C/A	C/A	C/A	C/A	C/A	C/A	C/A	C/A	C/A	C/A	C/A	C/A	C/A	C/A	C/A	C/A	C/A	C/A	C/A	C/A	C/A	C/A	C/A	C/A	C/A	C/A	C/A
cpar_Chr_7	468746	G	A	G/A	G/A	G/A	G/A	G/A	G/A	G/A	G/A	G/A	G/A	G/A	G/A	G/A	G/A	G/A	G/A	G/A	G/A	G/A	G/A	G/A	G/A	G/A	G/A	G/A	G/A	G/A	G/A	nocall
cpar_Chr_7	489676	G	A	G/A	G/A	G/A	G/A	G/A	G/A	G/A	G/A	G/A	G/A	G/A	G/A	G/A	nocall	G/A	G/A	G/A	G/A	G/A	G/A	G/A	G/A	G/A	G/A	G/A	G/A	G/A	G/A	G/A
cpar_Chr_7	508865	T	C	T/C	T/C	T/C	T/C	T/C	T/C	T/C	T/C	T/C	T/C	T/C	T/C	T/C	T/C	T/C	T/C	T/C	T/C	T/C	T/C	T/C	T/C	T/C	T/C	T/C	T/C	T/C	T/C	T/C
cpar_Chr_7	570733	C	T	C/T	C/T	C/T	C/T	C/T	C/T	C/T	C/T	C/T	C/T	C/T	C/T	C/T	C/T	C/T	C/T	C/T	C/T	C/T	C/T	C/T	C/T	C/T	nocall	C/T	C/T	C/T	C/T	C/T
cpar_Chr_7	583817	G	A	G/A	G/A	G/A	G/A	G/A	G/A	G/A	G/A	G/A	G/A	G/A	G/A	G/A	G/A	G/A	G/A	G/A	G/A	G/A	G/A	G/A	G/A	G/A	G/A	G/A	G/A	G/A	G/A	G/A
cpar_Chr_7	588822	C	T	C/T	C/T	C/T	C/T	C/T	C/T	C/T	C/T	C/T	C/T	C/T	C/T	C/T	C/T	C/T	C/T	C/T	C/T	C/T	C/T	C/T	C/T	C/T	C/T	C/T	C/T	C/T	C/T	C/T
cpar_Chr_7	630783	G	A	G/A	G/A	G/A	G/A	G/A	G/A	G/A	G/A	G/A	G/A	G/A	G/A	G/A	G/A	G/A	G/A	G/A	G/A	G/A	G/A	G/A	G/A	G/A	G/A	G/A	G/A	G/A	G/A	G/A
cpar_Chr_7	634750	G	A	G/A	G/A	G/A	G/A	G/A	G/A	G/A	G/A	G/A	G/A	G/A	G/A	G/A	G/A	G/A	G/A	G/A	G/A	G/A	G/A	G/A	G/A	G/A	G/A	G/A	G/A	G/A	G/A	G/A
cpar_Chr_7	696614	TAC	T	TAC/T	TAC/T	TAC/T	TAC/T	TAC/T	TAC/T	TAC/T	TAC/T	TAC/T	TAC/T	TAC/T	TAC/T	TAC/T	TAC/T	TAC/T	TAC/T	TAC/T	TAC/T	TAC/T	TAC/T	TAC/T	TAC/T	TAC/T	TAC/T	nocall	TAC/T	TAC/T	TAC/T	TAC/T
cpar_Chr_7	696618	TG	T	TG/T	TG/T	TG/T	TG/T	TG/T	TG/T	TG/T	TG/T	TG/T	TG/T	TG/T	TG/T	TG/T	TG/T	TG/T	TG/T	TG/T	TG/T	TG/T	TG/T	TG/T	TG/T	TG/T	TG/T	nocall	TG/T	TG/T	TG/T	TG/T
cpar_Chr_7	818846	GT	G	GT/G	GT/G	GT/G	nocall	GT/G	GT/G	GT/G	GT/G	GT/G	GT/G	GT/G	GT/G	GT/G	GT/G	GT/G	GT/G	GT/G	GT/G	GT/G	GT/G	nocall	GT/G	GT/G	GT/G	GT/G	GT/G	GT/G	GT/G	GT/G
cpar_Chr_7	920062	C	T	C/T	C/T	C/T	C/T	C/T	C/T	C/T	C/T	C/T	C/T	C/T	C/T	C/T	C/T	C/T	C/T	C/T	C/T	C/T	C/T	C/T	C/T	C/T	C/T	C/T	C/T	C/T	C/T	C/T
cpar_Chr_8	142590	T	C	T/C	T/C	T/C	T/C	T/C	T/T	C/C	C/C	T/C	T/C	T/C	T/C	C/C	T/C	T/C	T/C	T/C	T/C	T/C	T/C	T/C	T/C	T/C	T/C	T/C	T/C	T/C	T/C	T/C
cpar_Chr_8	190415	G	T	G/T	G/G	G/G	G/G	G/G	G/G	G/G	G/G	G/G	G/G	G/G	G/G	G/G	G/G	G/G	G/G	G/G	G/G	G/G	G/G	G/G	G/G	G/G	G/G	G/G	G/G	G/G	G/G	G/G
cpar_Chr_8	230644	A	T	A/T	A/T	A/T	A/T	A/T	A/A	T/T	T/T	A/T	A/T	A/T	A/T	T/T	A/T	A/T	A/T	A/T	A/T	A/T	A/T	A/T	A/T	A/T	A/T	A/T	A/T	A/T	A/T	A/T
cpar_Chr_8	240729	A	G	A/G	A/G	A/G	A/G	A/G	A/A	G/G	G/G	A/G	A/G	A/G	A/G	G/G	nocall	A/G	A/G	A/G	A/G	A/G	A/G	A/G	A/G	A/G	A/G	A/G	A/G	A/G	A/G	A/G
cpar_Chr_8	332184	G	A	G/A	G/A	G/A	G/A	G/A	A/A	G/G	G/G	G/A	G/A	G/A	G/A	G/G	G/A	G/A	G/A	G/A	G/A	G/A	G/A	G/A	G/A	G/A	G/A	G/A	G/A	G/A	G/A	G/A
cpar_Chr_8	343435	A	G	A/G	A/G	A/G	A/G	A/G	A/A	G/G	G/G	A/G	A/G	A/G	A/G	G/G	A/G	A/G	A/G	A/G	A/G	A/G	A/G	A/G	A/G	A/G	A/G	A/G	A/G	A/G	A/G	A/G
cpar_Chr_8	368383	G	A	G/A	G/A	G/A	G/A	G/A	G/G	A/A	A/A	G/A	G/A	G/A	G/A	A/A	G/A	G/A	G/A	G/A	G/A	G/A	G/A	G/A	G/A	G/A	G/A	G/A	G/A	G/A	G/A	G/A
cpar_Chr_8	382173	A	T	A/T	A/T	A/T	A/T	A/T	T/T	A/A	A/A	A/T	A/T	A/T	A/T	A/A	A/T	A/T	A/T	A/T	A/T	A/T	A/T	A/T	A/T	A/T	A/T	A/T	A/T	A/T	A/T	A/T
cpar_Chr_8	387730	A	T	A/T	A/T	A/T	A/T	A/T	A/A	T/T	T/T	A/T	A/T	A/T	A/T	T/T	A/T	A/T	A/T	A/T	A/T	A/T	A/T	A/T	A/T	A/T	A/T	A/T	A/T	A/T	A/T	A/T
cpar_Chr_8	396299	G	A	G/A	G/A	G/A	G/A	G/A	G/G	A/A	A/A	G/A	G/A	G/A	G/A	A/A	G/A	G/A	G/A	G/A	G/A	G/A	G/A	G/A	G/A	G/A	G/A	G/A	G/A	G/A	G/A	G/A
cpar_Chr_8	421530	T	C	T/C	T/C	T/C	T/C	T/C	C/C	T/T	T/T	T/C	T/C	T/C	T/C	T/T	T/C	T/C	T/C	T/C	T/C	T/C	T/C	T/C	T/C	T/C	T/C	T/C	T/C	T/C	T/C	T/C
cpar_Chr_8	442139	C	T	C/T	C/T	C/T	C/T	C/T	T/T	C/C	C/C	C/T	C/T	C/T	C/T	C/C	C/T	C/T	C/T	C/T	C/T	C/T	C/T	C/T	C/T	C/T	C/T	C/T	C/T	C/T	C/T	C/T
cpar_Chr_8	442655	A	G	A/G	A/G	A/G	A/G	A/G	G/G	A/A	A/A	A/G	A/G	A/G	A/G	A/A	A/G	A/G	A/G	A/G	A/G	A/G	A/G	A/G	A/G	A/G	A/G	A/G	A/G	A/G	A/G	A/G
cpar_Chr_8	444997	T	A	T/A	T/A	T/A	T/A	T/A	A/A	T/T	T/T	T/A	T/A	T/A	T/A	T/T	T/A	T/A	T/A	T/A	T/A	T/A	T/A	T/A	T/A	T/A	T/A	T/A	T/A	T/A	T/A	T/A
cpar_Chr_8	456028	G	A	G/A	G/A	G/A	G/A	G/A	G/G	A/A	A/A	G/A	G/A	G/A	G/A	A/A	G/A	G/A	G/A	G/A	G/A	G/A	G/A	G/A	G/A	G/A	G/A	G/A	G/A	G/A	G/A	G/A
cpar_Chr_8	459451	T	C	T/C	T/C	T/C	T/C	T/C	C/C	T/T	T/T	T/C	T/C	T/C	T/C	T/T	T/C	T/C	T/C	T/C	T/C	T/C	T/C	T/C	T/C	T/C	T/C	T/C	T/C	T/C	T/C	T/C
cpar_Chr_8	463852	T	C	T/C	T/C	T/C	T/C	T/C	T/T	C/C	C/C	T/C	T/C	T/C	T/C	C/C	T/C	T/C	T/C	T/C	T/C	T/C	T/C	T/C	T/C	T/C	T/C	T/C	T/C	T/C	T/C	T/C
cpar_Chr_8	466934	G	A	G/A	G/A	G/A	G/A	G/A	G/G	A/A	A/A	G/A	G/A	G/A	G/A	A/A	G/A	G/A	G/A	G/A	G/A	G/A	G/A	G/A	G/A	G/A	G/A	G/A	G/A	G/A	G/A	G/A
cpar_Chr_8	473838	T	C	T/C	T/C	T/C	T/C	T/C	C/C	T/T	T/T	T/C	T/C	T/C	T/C	T/T	T/C	T/C	T/C	T/C	T/C	T/C	T/C	T/C	T/C	T/C	T/C	T/C	T/C	T/C	T/C	T/C
cpar_Chr_8	477942	G	A	G/A	G/A	G/A	G/A	G/A	G/G	A/A	A/A	G/A	G/A	G/A	G/A	A/A	G/A	G/A	G/A	G/A	G/A	G/A	G/A	G/A	G/A	G/A	G/A	G/A	G/A	G/A	G/A	G/A
cpar_Chr_8	489057	A	T	A/T	A/T	A/T	A/T	A/T	T/T	A/A	A/A	A/T	A/T	A/T	A/T	A/A	nocall	A/T	A/T	A/T	A/T	A/T	A/T	A/T	A/T	A/T	A/T	A/T	A/T	A/T	A/T	A/T
cpar_Chr_8	501487	C	T	C/T	C/T	C/T	C/T	C/T	T/T	C/C	C/C	C/T	C/T	C/T	C/T	C/C	C/T	C/T	C/T	C/T	C/T	C/T	C/T	C/T	C/T	C/T	C/T	C/T	C/T	C/T	C/T	C/T
cpar_Chr_8	509185	A	C	A/C	A/C	A/C	A/C	A/C	A/C	A/A	A/A	A/C	A/C	A/C	A/C	A/A	A/C	A/C	A/C	A/C	nocall	A/C	A/C	A/C	A/C	A/C	A/C	A/C	A/C	A/C	A/C	A/C
cpar_Chr_8	530926	T	A	T/A	T/T	T/T	T/T	T/T	T/T	T/T	T/T	T/T	T/T	T/T	T/T	T/T	T/T	T/T	T/T	T/T	T/T	T/T	T/T	T/T	T/T	T/T	T/T	T/T	T/T	T/T	T/T	T/T
cpar_Chr_8	532487	A	T	A/T	A/T	A/T	A/T	A/T	A/T	T/T	T/T	A/T	A/T	A/T	A/T	T/T	A/T	A/T	A/T	A/T	A/T	A/T	A/T	A/T	A/T	A/T	A/T	A/T	A/T	A/T	A/T	A/T
cpar_Chr_8	564373	C	T	C/T	C/T	C/T	C/T	C/T	C/C	T/T	T/T	C/T	C/T	C/T	C/T	T/T	C/T	C/T	C/T	C/T	C/T	C/T	C/T	C/T	C/T	C/T	C/T	C/T	C/T	C/T	C/T	C/T
cpar_Chr_8	567069	C	T	C/T	C/T	C/T	C/T	C/T	T/T	C/C	C/C	C/T	C/T	C/T	C/T	C/C	C/T	C/T	C/T	C/T	C/T	C/T	C/T	C/T	C/T	C/T	C/T	C/T	C/T	C/T	C/T	C/T
cpar_Chr_8	603176	C	T	C/T	C/T	C/T	C/T	C/T	C/T	T/T	T/T	C/T	C/T	C/T	C/T	T/T	C/T	C/T	C/T	C/T	C/T	C/T	C/T	C/T	C/T	C/T	C/T	C/T	C/T	C/T	C/T	C/T
cpar_Chr_8	614121	C	T	C/T	C/T	C/T	C/T	C/T	C/T	C/C	C/C	C/T	C/T	C/T	C/T	C/C	C/T	C/T	C/T	C/T	C/T	C/T	C/T	C/T	C/T	C/T	C/T	C/T	C/T	C/T	C/T	C/T
cpar_Chr_8	659375	A	G	A/G	nocall	A/G	A/G	A/G	A/G	G/G	G/G	A/G	A/G	A/G	A/G	G/G	A/G	nocall	A/G	A/G	A/G	A/G	A/G	A/G	A/G	A/G	A/G	A/G	A/G	A/G	A/G	A/G
cpar_Chr_8	696073	C	T	C/T	C/T	C/T	C/T	C/T	C/T	C/C	nocall	C/T	C/T	C/T	C/T	C/C	C/T	C/T	C/T	C/T	C/T	C/T	C/T	C/T	C/T	C/T	C/T	C/T	C/T	C/T	C/T	C/T
cpar_Chr_8	697451	T	A	T/A	T/A	T/A	T/A	T/A	T/A	A/A	A/A	T/A	T/A	T/A	T/A	A/A	T/A	T/A	T/A	T/A	T/A	T/A	T/A	T/A	T/A	T/A	T/A	T/A	T/A	T/A	T/A	T/A
cpar_Chr_8	711657	G	A	G/A	G/A	G/A	G/A	G/A	G/A	G/G	G/G	G/A	G/A	G/A	G/A	G/G	G/A	G/A	G/A	G/A	G/A	G/A	G/A	G/A	G/A	G/A	G/A	G/A	G/A	G/A	G/A	G/A
cpar_Chr_8	712236	T	C	T/C	T/C	T/C	T/C	T/C	T/C	C/C	C/C	T/C	T/C	T/C	T/C	C/C	T/C	T/C	T/C	T/C	T/C	T/C	T/C	T/C	T/C	T/C	T/C	T/C	T/C	T/C	T/C	T/C
cpar_Chr_8	712605	G	A	G/A	G/A	G/A	G/A	G/A	G/A	A/A	A/A	G/A	G/A	G/A	G/A	A/A	G/A	G/A	G/A	G/A	G/A	G/A	G/A	G/A	G/A	G/A	G/A	G/A	G/A	G/A	G/A	G/A
cpar_Chr_8	717859	T	C	T/C	T/C	T/C	T/C	T/C	T/C	C/C	C/C	T/C	T/C	T/C	T/C	C/C	T/C	T/C	T/C	T/C	T/C	T/C	T/C	T/C	T/C	T/C	T/C	nocall	T/C	T/C	T/C	T/C
cpar_Chr_8	729061	C	T	C/T	C/T	C/T	C/T	C/T	C/T	T/T	T/T	C/T	C/T	C/T	C/T	T/T	C/T	C/T	C/T	C/T	C/T	C/T	C/T	C/T	C/T	C/T	C/T	C/T	C/T	C/T	C/T	C/T
cpar_Chr_8	732131	A	T	A/T	A/T	A/T	A/T	A/T	A/T	T/T	T/T	A/T	A/T	A/T	A/T	T/T	A/T	A/T	A/T	A/T	A/T	A/T	A/T	A/T	A/T	A/T	A/T	A/T	A/T	A/T	A/T	A/T
cpar_Chr_8	732987	G	A	G/A	G/A	G/A	G/A	G/A	G/A	A/A	A/A	G/A	G/A	G/A	G/A	A/A	G/A	G/A	G/A	G/A	G/A	G/A	G/A	G/A	G/A	G/A	G/A	G/A	G/A	G/A	G/A	G/A
cpar_Chr_8	739548	C	A	C/A	C/A	C/A	C/A	C/A	C/A	A/A	A/A	C/A	C/A	C/A	C/A	A/A	C/A	C/A	C/A	C/A	C/A	C/A	C/A	C/A	C/A	C/A	C/A	C/A	C/A	C/A	C/A	C/A
cpar_Chr_8	744244	T	G	T/G	T/G	T/G	T/G	T/G	T/G	T/T	T/T	T/G	T/G	T/G	T/G	T/T	T/G	T/G	T/G	T/G	T/G	T/G	T/G	T/G	T/G	T/G	T/G	T/G	T/G	T/G	T/G	T/G
cpar_Chr_8	744800	G	A	G/A	G/A	G/A	G/A	G/A	G/A	G/G	G/G	G/A	G/A	G/A	G/A	G/G	G/A	G/A	G/A	G/A	G/A	G/A	G/A	G/A	G/A	G/A	G/A	G/A	G/A	G/A	G/A	G/A
cpar_Chr_8	747245	C	T	C/T	C/T	C/T	C/T	C/T	C/T	C/C	C/C	C/T	C/T	C/T	C/T	C/C	C/T	C/T	C/T	C/T	C/T	C/T	C/T	C/T	C/T	C/T	C/T	C/T	C/T	C/T	C/T	C/T
cpar_Chr_8	766095	G	A	G/A	G/A	G/A	G/A	G/A	G/A	G/G	G/G	G/A	G/A	G/A	G/A	G/G	G/A	G/A	G/A	G/A	G/A	G/A	G/A	G/A	G/A	G/A	G/A	G/A	G/A	G/A	G/A	G/A
cpar_Chr_8	768570	CACA	C	CACA/C	CACA/C	CACA/C	CACA/C	CACA/C	CACA/C	CACA/CACA	CACA/CACA	CACA/C	CACA/C	CACA/C	CACA/C	CACA/CACA	CACA/C	CACA/C	CACA/C	CACA/C	CACA/C	nocall	CACA/C	CACA/C	CACA/C	CACA/C	CACA/C	CACA/C	CACA/C	CACA/C	CACA/C	CACA/C
cpar_Chr_8	792389	G	A	G/A	G/A	G/A	G/A	G/A	G/A	A/A	A/A	G/A	G/A	G/A	G/A	A/A	G/A	G/A	G/A	G/A	G/A	G/A	G/A	G/A	G/A	G/A	G/A	G/A	G/A	G/A	G/A	G/A
cpar_Chr_8	803685	A	G	A/G	A/G	A/G	A/G	A/G	A/G	A/A	A/A	A/G	A/G	A/G	A/G	A/A	A/G	A/G	A/G	A/G	A/G	A/G	A/G	A/G	A/G	A/G	A/G	A/G	A/G	A/G	A/G	A/G
cpar_Chr_8	827895	A	ATATGTGTG	A/ATATGTGTG	A/ATATGTGTG	A/ATATGTGTG	A/ATATGTGTG	A/ATATGTGTG	A/ATATGTGTG	ATATGTGTG/ATATGTGTG	ATATGTGTG/ATATGTGTG	A/ATATGTGTG	A/ATATGTGTG	A/ATATGTGTG	A/ATATGTGTG	nocall	A/ATATGTGTG	A/ATATGTGTG	A/ATATGTGTG	A/ATATGTGTG	A/ATATGTGTG	A/ATATGTGTG	A/ATATGTGTG	A/ATATGTGTG	A/ATATGTGTG	A/ATATGTGTG	A/ATATGTGTG	A/ATATGTGTG	A/ATATGTGTG	A/ATATGTGTG	A/ATATGTGTG	A/ATATGTGTG
cpar_Chr_8	828907	C	T	C/T	C/T	C/T	C/T	C/T	C/T	C/C	C/C	C/T	C/T	C/T	C/T	C/C	C/T	nocall	C/T	C/T	C/T	C/T	C/T	C/T	C/T	C/T	C/T	C/T	C/T	C/T	C/T	C/T
cpar_Chr_8	833163	C	T	C/T	C/T	C/T	C/T	C/T	C/T	T/T	T/T	C/T	C/T	C/T	C/T	T/T	C/T	C/T	C/T	C/T	C/T	C/T	C/T	C/T	C/T	C/T	C/T	C/T	C/T	C/T	C/T	C/T
cpar_Chr_8	840542	G	A	G/A	G/A	G/A	G/A	G/A	G/A	A/A	A/A	G/A	G/A	G/A	G/A	A/A	G/A	G/A	G/A	G/A	G/A	G/A	G/A	G/A	G/A	G/A	G/A	G/A	G/A	G/A	G/A	G/A
cpar_Chr_8	842639	C	T	C/T	C/T	C/T	C/T	C/T	C/T	T/T	T/T	C/T	C/T	C/T	C/T	T/T	C/T	C/T	C/T	C/T	C/T	C/T	C/T	C/T	C/T	C/T	C/T	C/T	C/T	C/T	C/T	C/T
cpar_Chr_8	878934	A	G	A/G	A/G	A/G	A/G	A/G	A/G	A/A	A/A	A/G	A/G	A/G	A/G	A/A	A/A	A/G	A/G	A/G	A/G	A/G	A/G	A/G	A/G	A/G	A/G	A/G	A/G	A/G	A/G	A/G
cpar_Chr_8	884801	G	A	G/A	G/A	G/A	G/A	G/A	G/A	G/G	G/G	G/A	G/A	G/A	G/A	G/G	G/A	G/A	G/A	G/A	G/A	G/A	G/A	G/A	G/A	G/A	G/A	G/A	G/A	G/A	G/A	G/A
cpar_Chr_8	888203	C	T	C/T	C/T	C/T	C/T	C/T	C/T	C/C	C/C	C/T	C/T	C/T	C/T	C/C	C/T	C/T	C/T	C/T	C/T	C/T	C/T	C/T	C/T	C/T	C/T	C/T	C/T	C/T	C/T	C/T
cpar_Chr_8	895243	G	A	G/A	G/A	G/A	G/A	G/A	G/A	A/A	A/A	G/A	G/A	G/A	G/A	A/A	G/A	G/A	G/A	G/A	G/A	G/A	nocall	G/A	G/A	G/A	G/A	G/A	G/A	G/A	G/A	G/A
cpar_Chr_8	903154	G	A	G/A	G/A	G/A	G/A	G/A	G/A	A/A	A/A	G/A	G/A	G/A	G/A	A/A	G/A	G/A	G/A	G/A	G/A	G/A	G/A	G/A	G/A	G/A	G/A	G/A	G/A	G/A	G/A	G/A
cpar_Chr_8	923098	C	T	C/T	C/T	C/T	C/T	C/T	C/T	C/C	C/C	C/T	C/T	C/T	C/T	C/C	C/T	C/T	C/T	C/T	C/T	C/T	C/T	C/T	C/T	C/T	C/T	C/T	C/T	C/T	C/T	C/T
cpar_Chr_8	936185	C	T	C/T	C/T	C/T	C/T	C/T	C/T	T/T	T/T	C/T	C/T	C/T	C/T	T/T	C/T	C/T	C/T	C/T	C/T	C/T	C/T	C/T	C/T	C/T	C/T	C/T	C/T	C/T	C/T	C/T
cpar_Chr_8	937454	T	G	T/G	T/G	T/G	T/G	T/G	T/G	T/T	T/T	T/G	T/G	T/G	T/G	T/T	T/G	T/G	T/G	T/G	T/G	T/G	T/G	T/G	T/G	T/G	T/G	T/G	T/G	T/G	T/G	T/G
cpar_Chr_8	950817	G	A	G/A	G/A	G/A	G/A	G/A	G/A	A/A	A/A	G/A	G/A	G/A	G/A	A/A	G/A	G/A	G/A	G/A	G/A	G/A	G/A	G/A	G/A	G/A	G/A	G/A	G/A	G/A	G/A	G/A
cpar_Chr_8	986188	T	C	T/C	T/C	T/C	T/C	T/C	T/C	T/C	T/T	T/C	T/C	T/C	T/C	T/T	T/C	T/C	T/C	T/C	T/C	T/C	T/C	T/C	T/C	T/C	T/C	T/C	T/C	T/C	T/C	T/C
cpar_Chr_8	1020278	C	T	C/T	C/T	C/T	C/T	C/T	C/T	T/T	C/C	C/T	C/T	C/T	C/T	C/C	C/T	C/T	C/T	C/T	C/T	C/T	C/T	C/T	C/T	C/T	C/T	C/T	C/T	C/T	C/T	C/T
cpar_Chr_8	1025374	A	T	A/T	A/T	A/T	A/T	A/T	A/T	T/T	A/A	A/T	A/T	A/T	A/T	A/A	A/T	A/T	A/T	A/T	A/T	T/T	A/T	A/T	A/T	A/T	A/T	A/T	A/T	A/T	A/T	A/T
cpar_Chr_8	1029742	G	A	G/A	G/A	G/A	G/A	G/A	G/A	G/G	A/A	G/A	G/A	G/A	G/A	A/A	G/A	G/A	G/A	G/A	G/A	G/G	G/A	G/A	G/A	G/A	G/A	G/A	G/A	G/A	G/A	G/A
cpar_Chr_8	1041457	C	T	C/T	C/T	C/T	C/T	C/T	C/T	T/T	T/T	C/T	C/T	C/T	C/T	T/T	C/T	nocall	C/T	C/T	C/T	C/T	C/T	C/T	C/T	C/T	C/T	C/T	C/T	C/T	C/T	C/T
cpar_Chr_8	1041458	C	T	C/T	C/T	C/T	C/T	C/T	C/T	T/T	T/T	C/T	C/T	C/T	C/T	T/T	C/T	nocall	C/T	C/T	C/T	C/T	C/T	C/T	C/T	C/T	C/T	C/T	C/T	C/T	C/T	C/T
cpar_Chr_8	1049352	A	G	A/G	A/G	A/G	A/G	A/G	A/G	A/G	A/A	A/G	A/G	A/G	A/G	A/A	A/G	A/G	A/G	A/G	A/G	A/G	A/G	A/G	A/G	A/G	A/G	A/G	A/G	A/G	A/G	A/G
cpar_Chr_8	1058564	T	G	T/G	T/G	T/G	T/G	T/G	T/G	T/G	T/T	T/G	T/G	T/G	T/G	T/T	T/G	T/G	T/G	T/G	T/G	T/G	T/G	nocall	T/G	T/G	T/G	T/G	T/G	T/G	T/G	T/G
cpar_Chr_8	1061681	G	A	G/A	G/A	G/A	G/A	G/A	G/A	G/A	A/A	G/A	G/A	G/A	G/A	A/A	G/A	G/A	G/A	G/A	G/A	G/A	G/A	G/A	G/A	G/A	G/A	G/A	G/A	G/A	G/A	G/A
cpar_Chr_8	1078006	A	C	A/C	A/C	A/C	A/C	A/C	A/C	A/C	C/C	A/C	A/C	A/C	A/C	C/C	A/C	A/C	A/C	A/C	A/C	A/C	A/C	A/C	A/C	A/C	A/C	A/C	A/C	A/C	A/C	A/C
cpar_Chr_8	1088089	C	A	C/A	C/A	C/A	C/A	C/A	C/A	C/A	C/A	C/A	C/A	C/A	C/A	A/A	C/A	C/A	C/A	C/A	C/A	C/A	C/A	C/A	C/A	C/A	C/A	C/A	C/A	C/A	C/A	C/A
cpar_Chr_8	1089513	C	T	C/T	C/T	C/T	C/T	C/T	C/T	C/T	C/T	C/T	C/T	C/T	C/T	C/C	C/T	C/T	C/T	C/T	C/T	C/T	C/T	C/T	C/T	C/T	C/T	C/T	C/T	C/T	C/T	C/T
cpar_Chr_8	1091412	C	T	C/T	C/T	C/T	C/T	C/T	C/T	C/T	C/T	T/T	C/T	C/T	C/T	T/T	C/T	C/T	C/T	C/T	C/T	C/T	C/T	C/T	C/T	C/T	C/T	C/T	C/T	C/T	C/T	C/T
cpar_Chr_8	1116223	T	C	T/C	T/C	T/C	T/C	T/C	T/C	T/C	T/C	T/C	T/C	T/C	T/C	T/T	T/C	T/C	T/C	T/C	T/C	T/C	T/C	T/C	T/C	T/C	T/C	T/C	T/C	T/C	T/C	T/C
cpar_Chr_8	1117066	T	TTAGCTTCTGGACCTCGAAGC	T/TTAGCTTCTGGACCTCGAAGC	T/TTAGCTTCTGGACCTCGAAGC	T/TTAGCTTCTGGACCTCGAAGC	T/TTAGCTTCTGGACCTCGAAGC	T/TTAGCTTCTGGACCTCGAAGC	T/TTAGCTTCTGGACCTCGAAGC	T/TTAGCTTCTGGACCTCGAAGC	T/TTAGCTTCTGGACCTCGAAGC	T/TTAGCTTCTGGACCTCGAAGC	T/TTAGCTTCTGGACCTCGAAGC	T/TTAGCTTCTGGACCTCGAAGC	T/TTAGCTTCTGGACCTCGAAGC	T/T	T/TTAGCTTCTGGACCTCGAAGC	T/TTAGCTTCTGGACCTCGAAGC	T/TTAGCTTCTGGACCTCGAAGC	T/TTAGCTTCTGGACCTCGAAGC	T/TTAGCTTCTGGACCTCGAAGC	T/TTAGCTTCTGGACCTCGAAGC	T/TTAGCTTCTGGACCTCGAAGC	T/TTAGCTTCTGGACCTCGAAGC	T/TTAGCTTCTGGACCTCGAAGC	T/TTAGCTTCTGGACCTCGAAGC	T/TTAGCTTCTGGACCTCGAAGC	T/TTAGCTTCTGGACCTCGAAGC	T/TTAGCTTCTGGACCTCGAAGC	T/TTAGCTTCTGGACCTCGAAGC	T/TTAGCTTCTGGACCTCGAAGC	T/TTAGCTTCTGGACCTCGAAGC
cpar_Chr_8	1123836	CTAT	C	CTAT/C	CTAT/C	CTAT/C	CTAT/C	CTAT/C	CTAT/C	CTAT/C	CTAT/C	CTAT/C	CTAT/C	CTAT/C	CTAT/C	CTAT/CTAT	CTAT/C	nocall	CTAT/C	CTAT/C	CTAT/C	CTAT/C	CTAT/C	nocall	CTAT/C	CTAT/C	CTAT/C	CTAT/C	CTAT/C	CTAT/C	CTAT/C	CTAT/C
cpar_Chr_8	1123841	C	G	C/G	C/G	C/G	C/G	C/G	C/G	C/G	C/G	C/G	C/G	C/G	C/G	C/C	C/G	nocall	C/G	C/G	C/G	C/G	C/G	nocall	C/G	C/G	C/G	C/G	C/G	C/G	C/G	C/G
cpar_Chr_8	1125045	G	A	G/A	G/A	G/A	G/A	G/A	G/A	G/A	G/A	G/A	G/A	G/A	G/A	G/G	G/A	G/A	G/A	G/A	G/A	G/A	G/A	nocall	G/A	G/A	G/A	G/A	G/A	nocall	G/A	G/A
cpar_Chr_8	1139337	A	T	A/T	A/T	A/T	A/T	A/T	A/T	A/T	A/T	A/T	A/T	A/T	A/T	A/A	A/T	A/T	A/T	A/T	A/T	A/T	A/T	A/T	A/T	A/T	A/T	A/T	A/T	A/T	A/T	A/T
cpar_Chr_8	1148470	A	C	A/C	A/C	A/C	A/C	A/C	A/C	A/C	A/C	A/C	A/C	A/C	A/C	C/C	A/C	A/C	A/C	A/C	A/C	A/C	A/C	A/C	A/C	A/C	A/C	A/C	A/C	A/C	A/C	A/C
cpar_Chr_8	1170548	A	G	A/G	A/G	A/G	A/G	A/G	A/G	nocall	A/G	A/G	A/G	A/G	A/G	G/G	A/G	A/G	A/G	A/G	A/G	A/G	A/G	A/G	A/G	A/G	A/G	A/G	A/G	A/G	A/G	A/G
cpar_Chr_8	1223501	A	G	A/G	A/G	A/G	A/G	A/G	A/G	A/G	A/G	A/G	A/G	A/G	A/G	G/G	A/G	A/G	A/G	A/G	A/G	A/G	A/G	A/G	A/G	A/G	A/G	A/G	A/G	A/G	A/G	A/G
cpar_Chr_8	1233621	T	C	T/C	T/C	T/C	T/C	T/C	T/C	T/C	T/C	T/C	T/C	T/C	T/C	C/C	T/C	T/C	T/C	T/C	T/C	T/C	T/C	T/C	T/C	T/C	T/C	T/C	T/C	T/C	T/C	T/C
cpar_Chr_8	1240297	A	T	A/T	A/T	A/T	A/T	A/T	A/T	A/T	A/T	A/T	A/T	A/T	A/T	A/A	A/T	A/T	A/T	A/T	A/T	A/T	A/T	A/T	A/T	A/T	A/T	A/T	A/T	A/T	A/T	A/T
cpar_Chr_8	1264396	G	A	G/A	G/A	G/A	G/A	G/A	G/A	G/A	G/A	G/A	G/A	G/A	G/A	A/A	G/A	G/A	G/A	G/A	G/A	G/A	G/A	G/A	G/A	G/A	G/A	G/A	G/A	G/A	G/A	G/A
cpar_Chr_8	1272253	G	T	G/T	G/T	G/T	G/T	G/T	G/T	G/T	G/T	G/T	G/T	G/T	G/T	T/T	G/T	G/T	G/T	G/T	G/T	G/T	G/T	G/T	G/T	G/T	G/T	G/T	G/T	G/T	G/T	G/T
cpar_Chr_8	1278422	C	T	C/T	C/T	C/T	C/T	C/T	C/T	C/T	C/T	C/T	C/T	C/T	C/T	T/T	C/T	C/T	C/T	C/T	C/T	C/T	C/T	C/T	C/T	C/T	C/T	C/T	C/T	C/T	C/T	C/T
cpar_Chr_8	1282816	C	G	C/G	C/G	C/G	C/G	C/G	C/G	C/G	C/G	C/G	C/G	C/G	C/G	G/G	nocall	C/G	C/G	C/G	C/G	C/G	C/G	C/G	C/G	C/G	C/G	C/G	C/G	C/G	C/G	C/G
cpar_Chr_8	1284072	A	G	A/G	A/G	A/G	A/G	A/G	A/G	A/G	A/G	A/G	A/G	A/G	A/G	G/G	A/G	A/G	A/G	A/G	A/G	A/G	A/G	A/G	A/G	A/G	A/G	A/G	A/G	A/G	A/G	A/G
cpar_Chr_8	1286464	C	T	C/T	C/T	C/T	C/T	C/T	C/T	C/T	C/T	C/T	C/T	C/T	C/T	C/C	C/T	C/T	C/T	C/T	C/T	C/T	C/T	C/T	C/T	C/T	C/T	C/T	C/T	C/T	C/T	C/T
cpar_Chr_8	1292562	C	T	C/T	C/T	C/T	C/T	C/T	C/T	C/T	C/T	C/T	T/T	C/T	T/T	C/C	C/T	C/T	C/T	C/T	C/T	C/T	C/T	C/T	C/T	C/T	C/T	C/T	C/T	C/T	C/T	C/T
cpar_Chr_8	1296622	G	A	G/A	G/A	G/A	G/A	G/A	G/A	G/A	G/A	G/A	A/A	G/A	A/A	G/G	G/A	G/A	G/A	G/A	G/A	G/A	G/A	G/A	G/A	G/A	G/A	G/A	G/A	G/A	G/A	G/A
cpar_Chr_8	1365516	G	A	G/A	G/A	G/A	G/A	G/A	G/A	G/A	G/A	G/A	G/G	G/A	G/G	G/A	G/A	G/A	G/A	G/A	G/A	G/A	G/A	G/A	G/A	G/A	G/A	G/A	G/A	G/A	G/A	G/A
cpar_Chr_8	1446962	C	A	C/A	C/A	C/A	C/A	C/A	C/A	C/A	C/A	C/A	A/A	A/A	A/A	C/A	C/A	C/A	C/A	C/A	C/A	C/A	C/A	C/A	C/A	C/A	C/A	C/A	C/A	C/A	C/A	C/A
cpar_Chr_8	1524765	G	C	G/C	G/C	G/C	G/C	G/C	G/C	G/C	G/C	G/C	G/C	G/C	G/C	G/C	G/C	G/C	G/C	G/C	G/C	G/C	G/C	G/C	G/C	G/C	G/C	G/C	G/C	G/C	G/C	G/C
cpar_Chr_8	1524781	A	G	A/G	A/G	A/G	A/G	A/G	A/G	A/G	A/G	A/G	A/G	A/G	A/G	A/G	A/G	A/G	A/G	A/G	A/G	A/G	A/G	A/G	A/G	A/G	A/G	A/G	A/G	A/G	A/G	A/G
cpar_Chr_8	1524999	T	C	T/C	T/C	T/C	T/C	T/C	T/C	T/C	T/C	T/C	T/C	T/C	T/C	T/C	T/C	T/C	T/C	T/C	T/C	T/C	T/C	T/C	T/C	T/C	T/C	T/C	T/C	T/C	T/C	T/C
cpar_Chr_8	1525083	T	C	T/C	T/C	T/C	T/C	T/C	T/C	T/C	T/C	T/C	T/C	T/C	T/C	T/C	T/C	T/C	T/C	T/C	T/C	T/C	T/C	T/C	T/C	T/C	T/C	T/C	T/C	T/C	T/C	T/C
cpar_Chr_8	1915929	T	A	T/A	T/T	T/T	T/T	T/T	nocall	T/T	T/T	T/T	T/T	T/T	T/T	T/T	T/T	T/T	T/T	T/T	T/T	T/T	T/T	T/T	T/T	T/T	T/T	T/T	T/T	T/T	T/T	T/T
